# Supplementary material for: USEtox modeling of children’s exposures to Bisphenol A (BPA) and alternatives in toys
Source: J Expo Sci Environ Epidemiol. 2026 Feb 12;36(3):425–37. doi: 10.1038/s41370-025-00827-6 (PMC13143805; doi:10.1038/s41370-025-00827-6)
Supplement: Supplementary file 2 — Revised_Paper_BPA_toys_Appendix B_final [file 41370_2025_827_MOESM2_ESM.xlsx]

## Sheet: Title page
	Appendix B
	USEtox Modeling of Children’s Exposures to Bisphenol A (BPA) and Alternatives in Toys
	Authors		Affiliation	Tel	Email
	Lei Huang*		California Department of Toxic Substances Control, USA		lei.huang@dtsc.ca.gov
			Department of Environmental Health Sciences, School of Public Health, University of Michigan, Ann Arbor, MI, USA
	Lynn Nakayama Wong		California Department of Toxic Substances Control, USA
	Michelle Romero-Fishback		California Department of Toxic Substances Control, USA
	Xiaoying Zhou		California Department of Toxic Substances Control, USA
	Nathalie Pham		California Department of Toxic Substances Control, USA
	Hyeong-Moo Shin		Department of Environmental Science, Baylor University, Waco, TX, USA
	Thomas McKone		Division of Environmental Health Sciences, School of Public Health, University of California, Berkeley, CA, USA
	Qingyu Meng		California Department of Toxic Substances Control, USA
	Olivier Jolliet*		Quantitative Sustainability Assessment, Department of Environmental and Resource Engineering, Technical University of Denmark, 2800 Kgs. Lyngby, Denmark	+45 45 25 15 44	ojoll@dtu.dk
			Department of Environmental Health Sciences, School of Public Health, University of Michigan, Ann Arbor, MI, USA

## Sheet: Substance inputs
																															Abraham solute descriptors						Bioaccumulation factors					Toxicity data
RowNr	CAS RN	Name	PesticideTargetClass	PesticideChemClass	MW	Molar volume	pKaChemClass	pKa.gain	pKa.loss	KOW	Koc	KH25C	Pvap25	Sol25	KDOC	KpSS	KpSd	KpSl	T1/2A	T1/2W	T1/2Sd	T1/2Sl	T1/2surface	T1/2P	T1/2wheat	T1/2rice	T1/2tomato	T1/2apple	T1/2lettuce	T1/2potato	E	S	A	B	V	L	BAFroot	BAFleaf	BTFmeat	BTFmilk	BAFfish	HC20	Data source_inh	EC10inh,noncanc	EC10inh,noncanc GSD2	RfC	Data source_ing	ED10ing,noncanc	ED10ing,noncanc GSD2
			-	-	g.mol-1	(cm3/mol)	-	-	-	L.L-1	L.kg-1	Pa.m3.mol-1	Pa	mg.L-1	L.kg-1	L.kg-1	L.kg-1	L.kg-1	d	d	d	d	d	d	d	d	d	d	d	d	(cm3/mol)/10	-	-	-	(cm3/mol)/100	-	kgveg.kgsoil-1	kgveg.kgsoil-1	d.kgmeat-1	d.kgmilk-1	L.kgfish-1	g/L		mg.m-3		mg.m-3		mg.kgbody-1.d-1
																																											Noncancer non-reproductive/developmental				Noncancer non-reproductive/developmental
	Data
6	80-05-7	Bisphenol A (BPA)			228.29	199.6	acid	0	9.77999	2089.3		5.75798e-05	3.02667e-05	120					0.13275	37.5	337.5	75		26.1435							1.61	1.56	0.99	0.91	1.8643	9.603	0	0	0	0	43.8026	0.000117537	Probabilistic	2.11584	51.3171	0.00239373	Regulatory	3.4943	17.3557
7	80-09-1	Bisphenol S (BPS)		Other pesticide class	250.27		acid	0	7.643	0.173281	232.028	7.92167e-07	2.5599e-08	19505.2					0.29727	15	135	30		21.2407	14.0336		19.823				1.93	2.74	1.06	1.09	1.7225	10.167	0	0	0	0	3.53505	0.00041783	Probabilistic	2200.47	51.3171	2.48948	Probabilistic	4.48875	9.93354
8	620-92-8	Bisphenol F (BPF)		Other pesticide class	200.233		acid	0	9.905	86.6363	116.772	0.00862654	6.80727e-06	1795.83					0.2488	15	135	30		25.1572	16.6212		23.4781				1.56	1.78	1.06	0.66	1.5825	8.526	0	0	0	0	28.0172
9	843-55-0	Bisphenol Z (BPZ)		Other pesticide class	268.35		acid	0	9.91	6597.51	1247.3	0.0722864	3.1243e-07	48.0288					0.253718	37.5	337.5	75		25.8066	17.0503		24.0841				1.85	1.96	1.06	0.69	2.1784	10.828	0	0	0	0	151.698
10	14868-03-2	Bisphenol C (BPC)		Other pesticide class	281.134		acid	0	9.858	3277.1	3732.93	5.62	8.3507e-07	643.004					0.279931	37.5	337.5	75		25.1575	16.6214		23.4783				2.01	2.19	1.06	0.54	1.9252	10.215	0	0	0	0	227.287
11	1478-61-1	Bisphenol AF (BPAF)		Other pesticide class	336.24		acid	0	8.742	29512.1	756833	5.76e-05	6.98e-05	4.302					0.133333	180	1620	360		25.0184	16.5295		23.3486				1.01	1.81	1.06	0.69	1.9705	8.496	0	0	0	0	638.93						Probabilistic	3.28627	20.2918
12	1571-75-1	Bisphenol AP (BPAP)		Other pesticide class	290.36		neutral	0	14	72443.6	859014	5.64e-08	1.27e-07	3.758					0.12625	37.5	337.5	75		26.5436	17.5372		24.7719				2.2	2.34	1.06	0.87	2.3312	11.686	0	0	0	0	246.257	3.74947e-05
13	77-40-7	Bisphenol B (BPB)		Other pesticide class	242.313		acid	0	10.27	3600.06	766.161	0.070641	5.42829e-06	1377.9					0.252785	37.5	337.5	75		26.099	17.2434		24.357				1.59	1.78	1.06	0.69	2.0052	9.671	0	0	0	0	169.763
14	1675-54-3	BADGE		Other pesticide class	340.42		neutral		14	6918.31	6471.43	4.45e-06	1.44e-05	3.685					0.16	60	540	120		24.2122	15.9969		22.5962				1.65	2.22	0	1.27	2.6099	11.613	0	0	0	0	399.903						Probabilistic	1.91679	9.93354
15	5384-21-4	TMBPF		Other pesticide class	256.345	232.407	neutral	0	14	5587.4	6327.22	0.0920038	2.30032e-06	7.56387					0.653322	17.9595	161.635	35.919		25.9998	17.1779		24.2644				1.73	1.91	0.82	0.73	2.1461	10.042	0	0	0	0	31.4173
16	3888-22-0	Bisguaiacol-F (BGF)		Other pesticide class	260.289	203.192	neutral	0	14	311.666	1677.36	0.000316944	3.49539e-07	47.0491					0.663202	3.52611	31.735	7.05222		24.4546	16.157		22.8224				1.71	1.85	0.31	1.06	1.9817	10.111	0	0	0	0	12.5012
17	652-67-5	Isosorbide		Other pesticide class	146.141		acid	0	13.173	0.075877	53.3753	0.0644001	0.000193809	991470					0.397238	15	135	30		22.9398	15.1562		21.4087				0.85	1.07	0.47	1.32	0.9716	5.149	0	0	0	0	0.900534
	Data sources
	80-05-7	Bisphenol A (BPA)			USEtox 2.12		USEtox 2.12			USEtox 2.12																					LSER Experimental Dataset 2017. http://www.ufz.de/lserd										USEtox 2.12		From Nicolo
	80-09-1	Bisphenol S (BPS)			SEEM3 - OPERA		SEEM3 - OPERA			SEEM3 - OPERA																					LSER QSPR. http://www.ufz.de/lserd										EPISuite		From Nicolo
	620-92-8	Bisphenol F (BPF)			SEEM3 - OPERA		SEEM3 - OPERA			SEEM3 - OPERA																					LSER QSPR. http://www.ufz.de/lserd										EPISuite
	843-55-0	Bisphenol Z (BPZ)			SEEM3 - OPERA		SEEM3 - OPERA			SEEM3 - OPERA																					LSER QSPR. http://www.ufz.de/lserd										EPISuite
	14868-03-2	Bisphenol C (BPC)			SEEM3 - OPERA		SEEM3 - OPERA			SEEM3 - OPERA																					LSER QSPR. http://www.ufz.de/lserd										EPISuite
	1478-61-1	Bisphenol AF (BPAF)			EPISuite		SEEM3 - OPERA			EPISuite																					LSER QSPR. http://www.ufz.de/lserd										EPISuite		From Nicolo
	1571-75-1	Bisphenol AP (BPAP)			EPISuite		Comptox - OPERA			EPISuite																					LSER QSPR. http://www.ufz.de/lserd										EPISuite
	77-40-7	Bisphenol B (BPB)			SEEM3 - OPERA		SEEM3 - OPERA			SEEM3 - OPERA																					LSER QSPR. http://www.ufz.de/lserd										EPISuite
	216-823-5	BADGE			EPISuite		CompTox OPERA			EPISuite																					LSER QSPR. http://www.ufz.de/lserd										EPISuite		From Nicolo
	5384-21-4	TMBPF			CompTox OPERA		CompTox OPERA			CompTox OPERA																					LSER QSPR. http://www.ufz.de/lserd										EPISuite
	3888-22-0	Bisguaiacol-F (BGF)			CompTox OPERA		CompTox OPERA			CompTox OPERA																					LSER QSPR. http://www.ufz.de/lserd										EPISuite
	652-67-5	Isosorbide			SEEM3 - OPERA		SEEM3 - OPERA			SEEM3 - OPERA																					LSER QSPR. http://www.ufz.de/lserd										EPISuite
[truncated: 25 more columns]

## Sheet: Batch run setup
Chemical CAS	Product ID	Chemical weight fraction	Outdoor emission	Notes
		kgchemical/kgproduct	kgemitted/FU
80-05-7	TY.CalDTSC.doll0	0.001	0	Step 1
80-09-1	TY.CalDTSC.doll0	0.001	0	Step 1
620-92-8	TY.CalDTSC.doll0	0.001	0	Step 1
843-55-0	TY.CalDTSC.doll0	0.001	0	Step 1
14868-03-2	TY.CalDTSC.doll0	0.001	0	Step 1
1478-61-1	TY.CalDTSC.doll0	0.001	0	Step 1
1571-75-1	TY.CalDTSC.doll0	0.001	0	Step 1
77-40-7	TY.CalDTSC.doll0	0.001	0	Step 1
1675-54-3	TY.CalDTSC.doll0	0.001	0	Step 1
5384-21-4	TY.CalDTSC.doll0	0.001	0	Step 1
3888-22-0	TY.CalDTSC.doll0	0.001	0	Step 1
652-67-5	TY.CalDTSC.doll0	0.001	0	Step 1
80-05-7	TY.CalDTSC.block0	0.001	0	Step 1
80-09-1	TY.CalDTSC.block0	0.001	0	Step 1
620-92-8	TY.CalDTSC.block0	0.001	0	Step 1
843-55-0	TY.CalDTSC.block0	0.001	0	Step 1
14868-03-2	TY.CalDTSC.block0	0.001	0	Step 1
1478-61-1	TY.CalDTSC.block0	0.001	0	Step 1
1571-75-1	TY.CalDTSC.block0	0.001	0	Step 1
77-40-7	TY.CalDTSC.block0	0.001	0	Step 1
1675-54-3	TY.CalDTSC.block0	0.001	0	Step 1
5384-21-4	TY.CalDTSC.block0	0.001	0	Step 1
3888-22-0	TY.CalDTSC.block0	0.001	0	Step 1
652-67-5	TY.CalDTSC.block0	0.001	0	Step 1
80-05-7	TY.CalDTSC.ball0	0.001	0	Step 1
80-09-1	TY.CalDTSC.ball0	0.001	0	Step 1
620-92-8	TY.CalDTSC.ball0	0.001	0	Step 1
843-55-0	TY.CalDTSC.ball0	0.001	0	Step 1
14868-03-2	TY.CalDTSC.ball0	0.001	0	Step 1
1478-61-1	TY.CalDTSC.ball0	0.001	0	Step 1
1571-75-1	TY.CalDTSC.ball0	0.001	0	Step 1
77-40-7	TY.CalDTSC.ball0	0.001	0	Step 1
1675-54-3	TY.CalDTSC.ball0	0.001	0	Step 1
5384-21-4	TY.CalDTSC.ball0	0.001	0	Step 1
3888-22-0	TY.CalDTSC.ball0	0.001	0	Step 1
652-67-5	TY.CalDTSC.ball0	0.001	0	Step 1
80-05-7	TY.CalDTSC.teether0	0.001	0	Step 1
80-09-1	TY.CalDTSC.teether0	0.001	0	Step 1
620-92-8	TY.CalDTSC.teether0	0.001	0	Step 1
843-55-0	TY.CalDTSC.teether0	0.001	0	Step 1
14868-03-2	TY.CalDTSC.teether0	0.001	0	Step 1
1478-61-1	TY.CalDTSC.teether0	0.001	0	Step 1
1571-75-1	TY.CalDTSC.teether0	0.001	0	Step 1
77-40-7	TY.CalDTSC.teether0	0.001	0	Step 1
1675-54-3	TY.CalDTSC.teether0	0.001	0	Step 1
5384-21-4	TY.CalDTSC.teether0	0.001	0	Step 1
3888-22-0	TY.CalDTSC.teether0	0.001	0	Step 1
652-67-5	TY.CalDTSC.teether0	0.001	0	Step 1
80-05-7	TY.CalDTSC.letter0	0.001	0	Step 1
80-09-1	TY.CalDTSC.letter0	0.001	0	Step 1
620-92-8	TY.CalDTSC.letter0	0.001	0	Step 1
843-55-0	TY.CalDTSC.letter0	0.001	0	Step 1
14868-03-2	TY.CalDTSC.letter0	0.001	0	Step 1
1478-61-1	TY.CalDTSC.letter0	0.001	0	Step 1
1571-75-1	TY.CalDTSC.letter0	0.001	0	Step 1
77-40-7	TY.CalDTSC.letter0	0.001	0	Step 1
1675-54-3	TY.CalDTSC.letter0	0.001	0	Step 1
5384-21-4	TY.CalDTSC.letter0	0.001	0	Step 1
3888-22-0	TY.CalDTSC.letter0	0.001	0	Step 1
652-67-5	TY.CalDTSC.letter0	0.001	0	Step 1
80-05-7	TY.CalDTSC.car0	0.001	0	Step 1
80-09-1	TY.CalDTSC.car0	0.001	0	Step 1
620-92-8	TY.CalDTSC.car0	0.001	0	Step 1
843-55-0	TY.CalDTSC.car0	0.001	0	Step 1
14868-03-2	TY.CalDTSC.car0	0.001	0	Step 1
1478-61-1	TY.CalDTSC.car0	0.001	0	Step 1
1571-75-1	TY.CalDTSC.car0	0.001	0	Step 1
77-40-7	TY.CalDTSC.car0	0.001	0	Step 1
1675-54-3	TY.CalDTSC.car0	0.001	0	Step 1
5384-21-4	TY.CalDTSC.car0	0.001	0	Step 1
3888-22-0	TY.CalDTSC.car0	0.001	0	Step 1
652-67-5	TY.CalDTSC.car0	0.001	0	Step 1
80-05-7	TY.CalDTSC.costume0	0.001	0	Step 1
80-09-1	TY.CalDTSC.costume0	0.001	0	Step 1
620-92-8	TY.CalDTSC.costume0	0.001	0	Step 1
843-55-0	TY.CalDTSC.costume0	0.001	0	Step 1
14868-03-2	TY.CalDTSC.costume0	0.001	0	Step 1
1478-61-1	TY.CalDTSC.costume0	0.001	0	Step 1
1571-75-1	TY.CalDTSC.costume0	0.001	0	Step 1
77-40-7	TY.CalDTSC.costume0	0.001	0	Step 1
1675-54-3	TY.CalDTSC.costume0	0.001	0	Step 1
5384-21-4	TY.CalDTSC.costume0	0.001	0	Step 1
3888-22-0	TY.CalDTSC.costume0	0.001	0	Step 1
652-67-5	TY.CalDTSC.costume0	0.001	0	Step 1
80-05-7	TY.CalDTSC.pen0	0.001	0	Step 1
80-09-1	TY.CalDTSC.pen0	0.001	0	Step 1
620-92-8	TY.CalDTSC.pen0	0.001	0	Step 1
843-55-0	TY.CalDTSC.pen0	0.001	0	Step 1
14868-03-2	TY.CalDTSC.pen0	0.001	0	Step 1
1478-61-1	TY.CalDTSC.pen0	0.001	0	Step 1
1571-75-1	TY.CalDTSC.pen0	0.001	0	Step 1
77-40-7	TY.CalDTSC.pen0	0.001	0	Step 1
1675-54-3	TY.CalDTSC.pen0	0.001	0	Step 1
5384-21-4	TY.CalDTSC.pen0	0.001	0	Step 1
3888-22-0	TY.CalDTSC.pen0	0.001	0	Step 1
652-67-5	TY.CalDTSC.pen0	0.001	0	Step 1
80-05-7	TY.CalDTSC.doll0-h	0.001	0	Step 1
80-09-1	TY.CalDTSC.doll0-h	0.001	0	Step 1
620-92-8	TY.CalDTSC.doll0-h	0.001	0	Step 1
843-55-0	TY.CalDTSC.doll0-h	0.001	0	Step 1
14868-03-2	TY.CalDTSC.doll0-h	0.001	0	Step 1
1478-61-1	TY.CalDTSC.doll0-h	0.001	0	Step 1
1571-75-1	TY.CalDTSC.doll0-h	0.001	0	Step 1
77-40-7	TY.CalDTSC.doll0-h	0.001	0	Step 1
1675-54-3	TY.CalDTSC.doll0-h	0.001	0	Step 1
5384-21-4	TY.CalDTSC.doll0-h	0.001	0	Step 1
3888-22-0	TY.CalDTSC.doll0-h	0.001	0	Step 1
652-67-5	TY.CalDTSC.doll0-h	0.001	0	Step 1
80-05-7	TY.CalDTSC.block0-h	0.001	0	Step 1
80-09-1	TY.CalDTSC.block0-h	0.001	0	Step 1
620-92-8	TY.CalDTSC.block0-h	0.001	0	Step 1
843-55-0	TY.CalDTSC.block0-h	0.001	0	Step 1
14868-03-2	TY.CalDTSC.block0-h	0.001	0	Step 1
1478-61-1	TY.CalDTSC.block0-h	0.001	0	Step 1
1571-75-1	TY.CalDTSC.block0-h	0.001	0	Step 1
77-40-7	TY.CalDTSC.block0-h	0.001	0	Step 1
1675-54-3	TY.CalDTSC.block0-h	0.001	0	Step 1
5384-21-4	TY.CalDTSC.block0-h	0.001	0	Step 1
3888-22-0	TY.CalDTSC.block0-h	0.001	0	Step 1
652-67-5	TY.CalDTSC.block0-h	0.001	0	Step 1
80-05-7	TY.CalDTSC.ball0-h	0.001	0	Step 1
80-09-1	TY.CalDTSC.ball0-h	0.001	0	Step 1
620-92-8	TY.CalDTSC.ball0-h	0.001	0	Step 1
843-55-0	TY.CalDTSC.ball0-h	0.001	0	Step 1
14868-03-2	TY.CalDTSC.ball0-h	0.001	0	Step 1
1478-61-1	TY.CalDTSC.ball0-h	0.001	0	Step 1
1571-75-1	TY.CalDTSC.ball0-h	0.001	0	Step 1
77-40-7	TY.CalDTSC.ball0-h	0.001	0	Step 1
1675-54-3	TY.CalDTSC.ball0-h	0.001	0	Step 1
5384-21-4	TY.CalDTSC.ball0-h	0.001	0	Step 1
3888-22-0	TY.CalDTSC.ball0-h	0.001	0	Step 1
652-67-5	TY.CalDTSC.ball0-h	0.001	0	Step 1
80-05-7	TY.CalDTSC.teether0-h	0.001	0	Step 1
80-09-1	TY.CalDTSC.teether0-h	0.001	0	Step 1
620-92-8	TY.CalDTSC.teether0-h	0.001	0	Step 1
843-55-0	TY.CalDTSC.teether0-h	0.001	0	Step 1
14868-03-2	TY.CalDTSC.teether0-h	0.001	0	Step 1
1478-61-1	TY.CalDTSC.teether0-h	0.001	0	Step 1
1571-75-1	TY.CalDTSC.teether0-h	0.001	0	Step 1
77-40-7	TY.CalDTSC.teether0-h	0.001	0	Step 1
1675-54-3	TY.CalDTSC.teether0-h	0.001	0	Step 1
5384-21-4	TY.CalDTSC.teether0-h	0.001	0	Step 1
3888-22-0	TY.CalDTSC.teether0-h	0.001	0	Step 1
652-67-5	TY.CalDTSC.teether0-h	0.001	0	Step 1
80-05-7	TY.CalDTSC.letter0-h	0.001	0	Step 1
80-09-1	TY.CalDTSC.letter0-h	0.001	0	Step 1
620-92-8	TY.CalDTSC.letter0-h	0.001	0	Step 1
843-55-0	TY.CalDTSC.letter0-h	0.001	0	Step 1
14868-03-2	TY.CalDTSC.letter0-h	0.001	0	Step 1
1478-61-1	TY.CalDTSC.letter0-h	0.001	0	Step 1
1571-75-1	TY.CalDTSC.letter0-h	0.001	0	Step 1
77-40-7	TY.CalDTSC.letter0-h	0.001	0	Step 1
1675-54-3	TY.CalDTSC.letter0-h	0.001	0	Step 1
5384-21-4	TY.CalDTSC.letter0-h	0.001	0	Step 1
3888-22-0	TY.CalDTSC.letter0-h	0.001	0	Step 1
652-67-5	TY.CalDTSC.letter0-h	0.001	0	Step 1
80-05-7	TY.CalDTSC.car0-h	0.001	0	Step 1
80-09-1	TY.CalDTSC.car0-h	0.001	0	Step 1
620-92-8	TY.CalDTSC.car0-h	0.001	0	Step 1
843-55-0	TY.CalDTSC.car0-h	0.001	0	Step 1
14868-03-2	TY.CalDTSC.car0-h	0.001	0	Step 1
1478-61-1	TY.CalDTSC.car0-h	0.001	0	Step 1
1571-75-1	TY.CalDTSC.car0-h	0.001	0	Step 1
77-40-7	TY.CalDTSC.car0-h	0.001	0	Step 1
1675-54-3	TY.CalDTSC.car0-h	0.001	0	Step 1
5384-21-4	TY.CalDTSC.car0-h	0.001	0	Step 1
3888-22-0	TY.CalDTSC.car0-h	0.001	0	Step 1
652-67-5	TY.CalDTSC.car0-h	0.001	0	Step 1
80-05-7	TY.CalDTSC.costume0-h	0.001	0	Step 1
80-09-1	TY.CalDTSC.costume0-h	0.001	0	Step 1
620-92-8	TY.CalDTSC.costume0-h	0.001	0	Step 1
843-55-0	TY.CalDTSC.costume0-h	0.001	0	Step 1
14868-03-2	TY.CalDTSC.costume0-h	0.001	0	Step 1
1478-61-1	TY.CalDTSC.costume0-h	0.001	0	Step 1
1571-75-1	TY.CalDTSC.costume0-h	0.001	0	Step 1
77-40-7	TY.CalDTSC.costume0-h	0.001	0	Step 1
1675-54-3	TY.CalDTSC.costume0-h	0.001	0	Step 1
5384-21-4	TY.CalDTSC.costume0-h	0.001	0	Step 1
3888-22-0	TY.CalDTSC.costume0-h	0.001	0	Step 1
652-67-5	TY.CalDTSC.costume0-h	0.001	0	Step 1
80-05-7	TY.CalDTSC.pen0-h	0.001	0	Step 1
80-09-1	TY.CalDTSC.pen0-h	0.001	0	Step 1
620-92-8	TY.CalDTSC.pen0-h	0.001	0	Step 1
843-55-0	TY.CalDTSC.pen0-h	0.001	0	Step 1
14868-03-2	TY.CalDTSC.pen0-h	0.001	0	Step 1
1478-61-1	TY.CalDTSC.pen0-h	0.001	0	Step 1
1571-75-1	TY.CalDTSC.pen0-h	0.001	0	Step 1
77-40-7	TY.CalDTSC.pen0-h	0.001	0	Step 1
1675-54-3	TY.CalDTSC.pen0-h	0.001	0	Step 1
5384-21-4	TY.CalDTSC.pen0-h	0.001	0	Step 1
3888-22-0	TY.CalDTSC.pen0-h	0.001	0	Step 1
652-67-5	TY.CalDTSC.pen0-h	0.001	0	Step 1
80-05-7	TY.CalDTSC.doll0-b	0.001	0	Material type sensitivity
80-09-1	TY.CalDTSC.doll0-b	0.001	0	Material type sensitivity
620-92-8	TY.CalDTSC.doll0-b	0.001	0	Material type sensitivity
843-55-0	TY.CalDTSC.doll0-b	0.001	0	Material type sensitivity
14868-03-2	TY.CalDTSC.doll0-b	0.001	0	Material type sensitivity
1478-61-1	TY.CalDTSC.doll0-b	0.001	0	Material type sensitivity
1571-75-1	TY.CalDTSC.doll0-b	0.001	0	Material type sensitivity
77-40-7	TY.CalDTSC.doll0-b	0.001	0	Material type sensitivity
1675-54-3	TY.CalDTSC.doll0-b	0.001	0	Material type sensitivity
5384-21-4	TY.CalDTSC.doll0-b	0.001	0	Material type sensitivity
3888-22-0	TY.CalDTSC.doll0-b	0.001	0	Material type sensitivity
652-67-5	TY.CalDTSC.doll0-b	0.001	0	Material type sensitivity
80-05-7	TY.CalDTSC.block0-b	0.001	0	Material type sensitivity
80-09-1	TY.CalDTSC.block0-b	0.001	0	Material type sensitivity
620-92-8	TY.CalDTSC.block0-b	0.001	0	Material type sensitivity
843-55-0	TY.CalDTSC.block0-b	0.001	0	Material type sensitivity
14868-03-2	TY.CalDTSC.block0-b	0.001	0	Material type sensitivity
1478-61-1	TY.CalDTSC.block0-b	0.001	0	Material type sensitivity
1571-75-1	TY.CalDTSC.block0-b	0.001	0	Material type sensitivity
77-40-7	TY.CalDTSC.block0-b	0.001	0	Material type sensitivity
1675-54-3	TY.CalDTSC.block0-b	0.001	0	Material type sensitivity
5384-21-4	TY.CalDTSC.block0-b	0.001	0	Material type sensitivity
3888-22-0	TY.CalDTSC.block0-b	0.001	0	Material type sensitivity
652-67-5	TY.CalDTSC.block0-b	0.001	0	Material type sensitivity
80-05-7	TY.CalDTSC.ball0-b	0.001	0	Material type sensitivity
80-09-1	TY.CalDTSC.ball0-b	0.001	0	Material type sensitivity
620-92-8	TY.CalDTSC.ball0-b	0.001	0	Material type sensitivity
843-55-0	TY.CalDTSC.ball0-b	0.001	0	Material type sensitivity
14868-03-2	TY.CalDTSC.ball0-b	0.001	0	Material type sensitivity
1478-61-1	TY.CalDTSC.ball0-b	0.001	0	Material type sensitivity
1571-75-1	TY.CalDTSC.ball0-b	0.001	0	Material type sensitivity
77-40-7	TY.CalDTSC.ball0-b	0.001	0	Material type sensitivity
1675-54-3	TY.CalDTSC.ball0-b	0.001	0	Material type sensitivity
5384-21-4	TY.CalDTSC.ball0-b	0.001	0	Material type sensitivity
3888-22-0	TY.CalDTSC.ball0-b	0.001	0	Material type sensitivity
652-67-5	TY.CalDTSC.ball0-b	0.001	0	Material type sensitivity
80-05-7	TY.CalDTSC.teether0-b	0.001	0	Material type sensitivity
80-09-1	TY.CalDTSC.teether0-b	0.001	0	Material type sensitivity
620-92-8	TY.CalDTSC.teether0-b	0.001	0	Material type sensitivity
843-55-0	TY.CalDTSC.teether0-b	0.001	0	Material type sensitivity
14868-03-2	TY.CalDTSC.teether0-b	0.001	0	Material type sensitivity
1478-61-1	TY.CalDTSC.teether0-b	0.001	0	Material type sensitivity
1571-75-1	TY.CalDTSC.teether0-b	0.001	0	Material type sensitivity
77-40-7	TY.CalDTSC.teether0-b	0.001	0	Material type sensitivity
1675-54-3	TY.CalDTSC.teether0-b	0.001	0	Material type sensitivity
5384-21-4	TY.CalDTSC.teether0-b	0.001	0	Material type sensitivity
3888-22-0	TY.CalDTSC.teether0-b	0.001	0	Material type sensitivity
652-67-5	TY.CalDTSC.teether0-b	0.001	0	Material type sensitivity
80-05-7	TY.CalDTSC.letter0-b	0.001	0	Material type sensitivity
80-09-1	TY.CalDTSC.letter0-b	0.001	0	Material type sensitivity
620-92-8	TY.CalDTSC.letter0-b	0.001	0	Material type sensitivity
843-55-0	TY.CalDTSC.letter0-b	0.001	0	Material type sensitivity
14868-03-2	TY.CalDTSC.letter0-b	0.001	0	Material type sensitivity
1478-61-1	TY.CalDTSC.letter0-b	0.001	0	Material type sensitivity
1571-75-1	TY.CalDTSC.letter0-b	0.001	0	Material type sensitivity
77-40-7	TY.CalDTSC.letter0-b	0.001	0	Material type sensitivity
1675-54-3	TY.CalDTSC.letter0-b	0.001	0	Material type sensitivity
5384-21-4	TY.CalDTSC.letter0-b	0.001	0	Material type sensitivity
3888-22-0	TY.CalDTSC.letter0-b	0.001	0	Material type sensitivity
652-67-5	TY.CalDTSC.letter0-b	0.001	0	Material type sensitivity
80-05-7	TY.CalDTSC.car0-b	0.001	0	Material type sensitivity
80-09-1	TY.CalDTSC.car0-b	0.001	0	Material type sensitivity
620-92-8	TY.CalDTSC.car0-b	0.001	0	Material type sensitivity
843-55-0	TY.CalDTSC.car0-b	0.001	0	Material type sensitivity
14868-03-2	TY.CalDTSC.car0-b	0.001	0	Material type sensitivity
1478-61-1	TY.CalDTSC.car0-b	0.001	0	Material type sensitivity
1571-75-1	TY.CalDTSC.car0-b	0.001	0	Material type sensitivity
77-40-7	TY.CalDTSC.car0-b	0.001	0	Material type sensitivity
1675-54-3	TY.CalDTSC.car0-b	0.001	0	Material type sensitivity
5384-21-4	TY.CalDTSC.car0-b	0.001	0	Material type sensitivity
3888-22-0	TY.CalDTSC.car0-b	0.001	0	Material type sensitivity
652-67-5	TY.CalDTSC.car0-b	0.001	0	Material type sensitivity
80-05-7	TY.CalDTSC.pen0-b	0.001	0	Material type sensitivity
80-09-1	TY.CalDTSC.pen0-b	0.001	0	Material type sensitivity
620-92-8	TY.CalDTSC.pen0-b	0.001	0	Material type sensitivity
843-55-0	TY.CalDTSC.pen0-b	0.001	0	Material type sensitivity
14868-03-2	TY.CalDTSC.pen0-b	0.001	0	Material type sensitivity
1478-61-1	TY.CalDTSC.pen0-b	0.001	0	Material type sensitivity
1571-75-1	TY.CalDTSC.pen0-b	0.001	0	Material type sensitivity
77-40-7	TY.CalDTSC.pen0-b	0.001	0	Material type sensitivity
1675-54-3	TY.CalDTSC.pen0-b	0.001	0	Material type sensitivity
5384-21-4	TY.CalDTSC.pen0-b	0.001	0	Material type sensitivity
3888-22-0	TY.CalDTSC.pen0-b	0.001	0	Material type sensitivity
652-67-5	TY.CalDTSC.pen0-b	0.001	0	Material type sensitivity
80-05-7	TY.CalDTSC.costume0-b	0.001	0	Material type sensitivity
80-09-1	TY.CalDTSC.costume0-b	0.001	0	Material type sensitivity
620-92-8	TY.CalDTSC.costume0-b	0.001	0	Material type sensitivity
843-55-0	TY.CalDTSC.costume0-b	0.001	0	Material type sensitivity
14868-03-2	TY.CalDTSC.costume0-b	0.001	0	Material type sensitivity
1478-61-1	TY.CalDTSC.costume0-b	0.001	0	Material type sensitivity
1571-75-1	TY.CalDTSC.costume0-b	0.001	0	Material type sensitivity
77-40-7	TY.CalDTSC.costume0-b	0.001	0	Material type sensitivity
1675-54-3	TY.CalDTSC.costume0-b	0.001	0	Material type sensitivity
5384-21-4	TY.CalDTSC.costume0-b	0.001	0	Material type sensitivity
3888-22-0	TY.CalDTSC.costume0-b	0.001	0	Material type sensitivity
652-67-5	TY.CalDTSC.costume0-b	0.001	0	Material type sensitivity
80-05-7	TY.CalDTSC.costume0-c	0.001	0	Material type sensitivity
80-09-1	TY.CalDTSC.costume0-c	0.001	0	Material type sensitivity
620-92-8	TY.CalDTSC.costume0-c	0.001	0	Material type sensitivity
843-55-0	TY.CalDTSC.costume0-c	0.001	0	Material type sensitivity
14868-03-2	TY.CalDTSC.costume0-c	0.001	0	Material type sensitivity
1478-61-1	TY.CalDTSC.costume0-c	0.001	0	Material type sensitivity
1571-75-1	TY.CalDTSC.costume0-c	0.001	0	Material type sensitivity
77-40-7	TY.CalDTSC.costume0-c	0.001	0	Material type sensitivity
1675-54-3	TY.CalDTSC.costume0-c	0.001	0	Material type sensitivity
5384-21-4	TY.CalDTSC.costume0-c	0.001	0	Material type sensitivity
3888-22-0	TY.CalDTSC.costume0-c	0.001	0	Material type sensitivity
652-67-5	TY.CalDTSC.costume0-c	0.001	0	Material type sensitivity
80-05-7	TY.CalDTSC.doll0	0.001	0	Step 2
80-05-7	TY.CalDTSC.doll1	0.001	0	Step 2
80-05-7	TY.CalDTSC.doll2	0.001	0	Step 2
80-05-7	TY.CalDTSC.doll3	0.001	0	Step 2
80-05-7	TY.CalDTSC.doll4	0.001	0	Step 2
80-05-7	TY.CalDTSC.block0	0.001	0	Step 2
80-05-7	TY.CalDTSC.block1	0.001	0	Step 2
80-05-7	TY.CalDTSC.block2	0.001	0	Step 2
80-05-7	TY.CalDTSC.block3	0.001	0	Step 2
80-05-7	TY.CalDTSC.block4	0.001	0	Step 2
80-05-7	TY.CalDTSC.car0	0.001	0	Step 2
80-05-7	TY.CalDTSC.car1	0.001	0	Step 2
80-05-7	TY.CalDTSC.car2	0.001	0	Step 2
80-05-7	TY.CalDTSC.car3	0.001	0	Step 2
80-05-7	TY.CalDTSC.car4	0.001	0	Step 2
80-05-7	TY.CalDTSC.doll1.step4ing	0.001	0	Step 4
80-05-7	TY.CalDTSC.block1.step4ing	0.001	0	Step 4
80-05-7	TY.CalDTSC.car1.step4ing	0.001	0	Step 4
80-05-7	TY.CalDTSC.teether0.step4ing	0.001	0	Step 4
80-05-7	TY.CalDTSC.doll2.step4ing	0.001	0	Step 4
80-05-7	TY.CalDTSC.block2.step4ing	0.001	0	Step 4
80-05-7	TY.CalDTSC.car2.step4ing	0.001	0	Step 4
80-05-7	TY.CalDTSC.teether1.step4ing	0.001	0	Step 4
80-05-7	TY.CalDTSC.letter1.step4ing	0.001	0	Step 4
80-05-7	TY.CalDTSC.doll0.step4ing	0.001	0	Step 4
80-05-7	TY.CalDTSC.block3.step4ing	0.001	0	Step 4
80-05-7	TY.CalDTSC.car3.step4ing	0.001	0	Step 4
80-05-7	TY.CalDTSC.letter0.step4ing	0.001	0	Step 4
80-05-7	TY.CalDTSC.ball1.step4ing	0.001	0	Step 4
80-05-7	TY.CalDTSC.costume1.step4ing	0.001	0	Step 4
80-05-7	TY.CalDTSC.doll3.step4ing	0.001	0	Step 4
80-05-7	TY.CalDTSC.block0.step4ing	0.001	0	Step 4
80-05-7	TY.CalDTSC.car4.step4ing	0.001	0	Step 4
80-05-7	TY.CalDTSC.letter2.step4ing	0.001	0	Step 4
80-05-7	TY.CalDTSC.ball0.step4ing	0.001	0	Step 4
80-05-7	TY.CalDTSC.costume0.step4ing	0.001	0	Step 4
80-05-7	TY.CalDTSC.pen1.step4ing	0.001	0	Step 4
80-05-7	TY.CalDTSC.doll4.step4ing	0.001	0	Step 4
80-05-7	TY.CalDTSC.block4.step4ing	0.001	0	Step 4
80-05-7	TY.CalDTSC.car0.step4ing	0.001	0	Step 4
80-05-7	TY.CalDTSC.costume2.step4ing	0.001	0	Step 4
80-05-7	TY.CalDTSC.pen0.step4ing	0.001	0	Step 4
80-05-7	TY.CalDTSC.doll.step4inh	0.001	0	Step 4
80-05-7	TY.CalDTSC.block.step4inh	0.001	0	Step 4
80-05-7	TY.CalDTSC.car.step4inh	0.001	0	Step 4
80-05-7	TY.CalDTSC.costume.step4inh	0.001	0	Step 4
80-05-7	TY.CalDTSC.ball.step4inh	0.001	0	Step 4
80-05-7	TY.CalDTSC.letter.step4inh	0.001	0	Step 4
80-05-7	TY.CalDTSC.pen.step4inh	0.001	0	Step 4
80-05-7	TY.CalDTSC.teether.step4inh	0.001	0	Step 4
80-05-7	TY.CalDTSC.doll.step3ing	0.001	0	Step 3
80-05-7	TY.CalDTSC.block.step3ing	0.001	0	Step 3
80-05-7	TY.CalDTSC.car.step3ing	0.001	0	Step 3
80-05-7	TY.CalDTSC.costume.step3ing	0.001	0	Step 3
80-05-7	TY.CalDTSC.ball.step3ing	0.001	0	Step 3
80-05-7	TY.CalDTSC.letter.step3ing	0.001	0	Step 3
80-05-7	TY.CalDTSC.pen.step3ing	0.001	0	Step 3
80-05-7	TY.CalDTSC.doll.step3inh	0.001	0	Step 3
80-05-7	TY.CalDTSC.block.step3inh	0.001	0	Step 3
80-05-7	TY.CalDTSC.car.step3inh	0.001	0	Step 3
80-05-7	TY.CalDTSC.costume.step3inh	0.001	0	Step 3
80-05-7	TY.CalDTSC.ball.step3inh	0.001	0	Step 3
80-05-7	TY.CalDTSC.letter.step3inh	0.001	0	Step 3
80-05-7	TY.CalDTSC.pen.step3inh	0.001	0	Step 3
80-05-7	TY.CalDTSC.teether.step3inh	0.001	0	Step 3
80-09-1	TY.CalDTSC.doll.step3ing	0.001	0	Step 3
80-09-1	TY.CalDTSC.block.step3ing	0.001	0	Step 3
80-09-1	TY.CalDTSC.car.step3ing	0.001	0	Step 3
80-09-1	TY.CalDTSC.costume.step3ing	0.001	0	Step 3
80-09-1	TY.CalDTSC.ball.step3ing	0.001	0	Step 3
80-09-1	TY.CalDTSC.letter.step3ing	0.001	0	Step 3
80-09-1	TY.CalDTSC.pen.step3ing	0.001	0	Step 3
80-09-1	TY.CalDTSC.doll.step3inh	0.001	0	Step 3
80-09-1	TY.CalDTSC.block.step3inh	0.001	0	Step 3
80-09-1	TY.CalDTSC.car.step3inh	0.001	0	Step 3
80-09-1	TY.CalDTSC.costume.step3inh	0.001	0	Step 3
80-09-1	TY.CalDTSC.ball.step3inh	0.001	0	Step 3
80-09-1	TY.CalDTSC.letter.step3inh	0.001	0	Step 3
80-09-1	TY.CalDTSC.pen.step3inh	0.001	0	Step 3
80-09-1	TY.CalDTSC.teether.step3inh	0.001	0	Step 3
620-92-8	TY.CalDTSC.doll.step3ing	0.001	0	Step 3
620-92-8	TY.CalDTSC.block.step3ing	0.001	0	Step 3
620-92-8	TY.CalDTSC.car.step3ing	0.001	0	Step 3
620-92-8	TY.CalDTSC.costume.step3ing	0.001	0	Step 3
620-92-8	TY.CalDTSC.ball.step3ing	0.001	0	Step 3
620-92-8	TY.CalDTSC.letter.step3ing	0.001	0	Step 3
620-92-8	TY.CalDTSC.pen.step3ing	0.001	0	Step 3
620-92-8	TY.CalDTSC.doll.step3inh	0.001	0	Step 3
620-92-8	TY.CalDTSC.block.step3inh	0.001	0	Step 3
620-92-8	TY.CalDTSC.car.step3inh	0.001	0	Step 3
620-92-8	TY.CalDTSC.costume.step3inh	0.001	0	Step 3
620-92-8	TY.CalDTSC.ball.step3inh	0.001	0	Step 3
620-92-8	TY.CalDTSC.letter.step3inh	0.001	0	Step 3
620-92-8	TY.CalDTSC.pen.step3inh	0.001	0	Step 3
620-92-8	TY.CalDTSC.teether.step3inh	0.001	0	Step 3
843-55-0	TY.CalDTSC.doll.step3ing	0.001	0	Step 3
843-55-0	TY.CalDTSC.block.step3ing	0.001	0	Step 3
843-55-0	TY.CalDTSC.car.step3ing	0.001	0	Step 3
843-55-0	TY.CalDTSC.costume.step3ing	0.001	0	Step 3
843-55-0	TY.CalDTSC.ball.step3ing	0.001	0	Step 3
843-55-0	TY.CalDTSC.letter.step3ing	0.001	0	Step 3
843-55-0	TY.CalDTSC.pen.step3ing	0.001	0	Step 3
843-55-0	TY.CalDTSC.doll.step3inh	0.001	0	Step 3
843-55-0	TY.CalDTSC.block.step3inh	0.001	0	Step 3
843-55-0	TY.CalDTSC.car.step3inh	0.001	0	Step 3
843-55-0	TY.CalDTSC.costume.step3inh	0.001	0	Step 3
843-55-0	TY.CalDTSC.ball.step3inh	0.001	0	Step 3
843-55-0	TY.CalDTSC.letter.step3inh	0.001	0	Step 3
843-55-0	TY.CalDTSC.pen.step3inh	0.001	0	Step 3
843-55-0	TY.CalDTSC.teether.step3inh	0.001	0	Step 3
14868-03-2	TY.CalDTSC.doll.step3ing	0.001	0	Step 3
14868-03-2	TY.CalDTSC.block.step3ing	0.001	0	Step 3
14868-03-2	TY.CalDTSC.car.step3ing	0.001	0	Step 3
14868-03-2	TY.CalDTSC.costume.step3ing	0.001	0	Step 3
14868-03-2	TY.CalDTSC.ball.step3ing	0.001	0	Step 3
14868-03-2	TY.CalDTSC.letter.step3ing	0.001	0	Step 3
14868-03-2	TY.CalDTSC.pen.step3ing	0.001	0	Step 3
14868-03-2	TY.CalDTSC.doll.step3inh	0.001	0	Step 3
14868-03-2	TY.CalDTSC.block.step3inh	0.001	0	Step 3
14868-03-2	TY.CalDTSC.car.step3inh	0.001	0	Step 3
14868-03-2	TY.CalDTSC.costume.step3inh	0.001	0	Step 3
14868-03-2	TY.CalDTSC.ball.step3inh	0.001	0	Step 3
14868-03-2	TY.CalDTSC.letter.step3inh	0.001	0	Step 3
14868-03-2	TY.CalDTSC.pen.step3inh	0.001	0	Step 3
14868-03-2	TY.CalDTSC.teether.step3inh	0.001	0	Step 3
1478-61-1	TY.CalDTSC.doll.step3ing	0.001	0	Step 3
1478-61-1	TY.CalDTSC.block.step3ing	0.001	0	Step 3
1478-61-1	TY.CalDTSC.car.step3ing	0.001	0	Step 3
1478-61-1	TY.CalDTSC.costume.step3ing	0.001	0	Step 3
1478-61-1	TY.CalDTSC.ball.step3ing	0.001	0	Step 3
1478-61-1	TY.CalDTSC.letter.step3ing	0.001	0	Step 3
1478-61-1	TY.CalDTSC.pen.step3ing	0.001	0	Step 3
1478-61-1	TY.CalDTSC.doll.step3inh	0.001	0	Step 3
1478-61-1	TY.CalDTSC.block.step3inh	0.001	0	Step 3
1478-61-1	TY.CalDTSC.car.step3inh	0.001	0	Step 3
1478-61-1	TY.CalDTSC.costume.step3inh	0.001	0	Step 3
1478-61-1	TY.CalDTSC.ball.step3inh	0.001	0	Step 3
1478-61-1	TY.CalDTSC.letter.step3inh	0.001	0	Step 3
1478-61-1	TY.CalDTSC.pen.step3inh	0.001	0	Step 3
1478-61-1	TY.CalDTSC.teether.step3inh	0.001	0	Step 3
1571-75-1	TY.CalDTSC.doll.step3ing	0.001	0	Step 3
1571-75-1	TY.CalDTSC.block.step3ing	0.001	0	Step 3
1571-75-1	TY.CalDTSC.car.step3ing	0.001	0	Step 3
1571-75-1	TY.CalDTSC.costume.step3ing	0.001	0	Step 3
1571-75-1	TY.CalDTSC.ball.step3ing	0.001	0	Step 3
1571-75-1	TY.CalDTSC.letter.step3ing	0.001	0	Step 3
1571-75-1	TY.CalDTSC.pen.step3ing	0.001	0	Step 3
1571-75-1	TY.CalDTSC.doll.step3inh	0.001	0	Step 3
1571-75-1	TY.CalDTSC.block.step3inh	0.001	0	Step 3
1571-75-1	TY.CalDTSC.car.step3inh	0.001	0	Step 3
1571-75-1	TY.CalDTSC.costume.step3inh	0.001	0	Step 3
1571-75-1	TY.CalDTSC.ball.step3inh	0.001	0	Step 3
1571-75-1	TY.CalDTSC.letter.step3inh	0.001	0	Step 3
1571-75-1	TY.CalDTSC.pen.step3inh	0.001	0	Step 3
1571-75-1	TY.CalDTSC.teether.step3inh	0.001	0	Step 3
77-40-7	TY.CalDTSC.doll.step3ing	0.001	0	Step 3
77-40-7	TY.CalDTSC.block.step3ing	0.001	0	Step 3
77-40-7	TY.CalDTSC.car.step3ing	0.001	0	Step 3
77-40-7	TY.CalDTSC.costume.step3ing	0.001	0	Step 3
77-40-7	TY.CalDTSC.ball.step3ing	0.001	0	Step 3
77-40-7	TY.CalDTSC.letter.step3ing	0.001	0	Step 3
77-40-7	TY.CalDTSC.pen.step3ing	0.001	0	Step 3
77-40-7	TY.CalDTSC.doll.step3inh	0.001	0	Step 3
77-40-7	TY.CalDTSC.block.step3inh	0.001	0	Step 3
77-40-7	TY.CalDTSC.car.step3inh	0.001	0	Step 3
77-40-7	TY.CalDTSC.costume.step3inh	0.001	0	Step 3
77-40-7	TY.CalDTSC.ball.step3inh	0.001	0	Step 3
77-40-7	TY.CalDTSC.letter.step3inh	0.001	0	Step 3
77-40-7	TY.CalDTSC.pen.step3inh	0.001	0	Step 3
77-40-7	TY.CalDTSC.teether.step3inh	0.001	0	Step 3
1675-54-3	TY.CalDTSC.doll.step3ing	0.001	0	Step 3
1675-54-3	TY.CalDTSC.block.step3ing	0.001	0	Step 3
1675-54-3	TY.CalDTSC.car.step3ing	0.001	0	Step 3
1675-54-3	TY.CalDTSC.costume.step3ing	0.001	0	Step 3
1675-54-3	TY.CalDTSC.ball.step3ing	0.001	0	Step 3
1675-54-3	TY.CalDTSC.letter.step3ing	0.001	0	Step 3
1675-54-3	TY.CalDTSC.pen.step3ing	0.001	0	Step 3
1675-54-3	TY.CalDTSC.doll.step3inh	0.001	0	Step 3
1675-54-3	TY.CalDTSC.block.step3inh	0.001	0	Step 3
1675-54-3	TY.CalDTSC.car.step3inh	0.001	0	Step 3
1675-54-3	TY.CalDTSC.costume.step3inh	0.001	0	Step 3
1675-54-3	TY.CalDTSC.ball.step3inh	0.001	0	Step 3
1675-54-3	TY.CalDTSC.letter.step3inh	0.001	0	Step 3
1675-54-3	TY.CalDTSC.pen.step3inh	0.001	0	Step 3
1675-54-3	TY.CalDTSC.teether.step3inh	0.001	0	Step 3
5384-21-4	TY.CalDTSC.doll.step3ing	0.001	0	Step 3
5384-21-4	TY.CalDTSC.block.step3ing	0.001	0	Step 3
5384-21-4	TY.CalDTSC.car.step3ing	0.001	0	Step 3
5384-21-4	TY.CalDTSC.costume.step3ing	0.001	0	Step 3
5384-21-4	TY.CalDTSC.ball.step3ing	0.001	0	Step 3
5384-21-4	TY.CalDTSC.letter.step3ing	0.001	0	Step 3
5384-21-4	TY.CalDTSC.pen.step3ing	0.001	0	Step 3
5384-21-4	TY.CalDTSC.doll.step3inh	0.001	0	Step 3
5384-21-4	TY.CalDTSC.block.step3inh	0.001	0	Step 3
5384-21-4	TY.CalDTSC.car.step3inh	0.001	0	Step 3
5384-21-4	TY.CalDTSC.costume.step3inh	0.001	0	Step 3
5384-21-4	TY.CalDTSC.ball.step3inh	0.001	0	Step 3
5384-21-4	TY.CalDTSC.letter.step3inh	0.001	0	Step 3
5384-21-4	TY.CalDTSC.pen.step3inh	0.001	0	Step 3
5384-21-4	TY.CalDTSC.teether.step3inh	0.001	0	Step 3
3888-22-0	TY.CalDTSC.doll.step3ing	0.001	0	Step 3
3888-22-0	TY.CalDTSC.block.step3ing	0.001	0	Step 3
3888-22-0	TY.CalDTSC.car.step3ing	0.001	0	Step 3
3888-22-0	TY.CalDTSC.costume.step3ing	0.001	0	Step 3
3888-22-0	TY.CalDTSC.ball.step3ing	0.001	0	Step 3
3888-22-0	TY.CalDTSC.letter.step3ing	0.001	0	Step 3
3888-22-0	TY.CalDTSC.pen.step3ing	0.001	0	Step 3
3888-22-0	TY.CalDTSC.doll.step3inh	0.001	0	Step 3
3888-22-0	TY.CalDTSC.block.step3inh	0.001	0	Step 3
3888-22-0	TY.CalDTSC.car.step3inh	0.001	0	Step 3
3888-22-0	TY.CalDTSC.costume.step3inh	0.001	0	Step 3
3888-22-0	TY.CalDTSC.ball.step3inh	0.001	0	Step 3
3888-22-0	TY.CalDTSC.letter.step3inh	0.001	0	Step 3
3888-22-0	TY.CalDTSC.pen.step3inh	0.001	0	Step 3
3888-22-0	TY.CalDTSC.teether.step3inh	0.001	0	Step 3
652-67-5	TY.CalDTSC.doll.step3ing	0.001	0	Step 3
652-67-5	TY.CalDTSC.block.step3ing	0.001	0	Step 3
652-67-5	TY.CalDTSC.car.step3ing	0.001	0	Step 3
652-67-5	TY.CalDTSC.costume.step3ing	0.001	0	Step 3
652-67-5	TY.CalDTSC.ball.step3ing	0.001	0	Step 3
652-67-5	TY.CalDTSC.letter.step3ing	0.001	0	Step 3
652-67-5	TY.CalDTSC.pen.step3ing	0.001	0	Step 3
652-67-5	TY.CalDTSC.doll.step3inh	0.001	0	Step 3
652-67-5	TY.CalDTSC.block.step3inh	0.001	0	Step 3
652-67-5	TY.CalDTSC.car.step3inh	0.001	0	Step 3
652-67-5	TY.CalDTSC.costume.step3inh	0.001	0	Step 3
652-67-5	TY.CalDTSC.ball.step3inh	0.001	0	Step 3
652-67-5	TY.CalDTSC.letter.step3inh	0.001	0	Step 3
652-67-5	TY.CalDTSC.pen.step3inh	0.001	0	Step 3
652-67-5	TY.CalDTSC.teether.step3inh	0.001	0	Step 3
80-05-7	TY.CalDTSC.doll0-bh	0.001	0	Material type sensitivity
80-09-1	TY.CalDTSC.doll0-bh	0.001	0	Material type sensitivity
620-92-8	TY.CalDTSC.doll0-bh	0.001	0	Material type sensitivity
843-55-0	TY.CalDTSC.doll0-bh	0.001	0	Material type sensitivity
14868-03-2	TY.CalDTSC.doll0-bh	0.001	0	Material type sensitivity
1478-61-1	TY.CalDTSC.doll0-bh	0.001	0	Material type sensitivity
1571-75-1	TY.CalDTSC.doll0-bh	0.001	0	Material type sensitivity
77-40-7	TY.CalDTSC.doll0-bh	0.001	0	Material type sensitivity
1675-54-3	TY.CalDTSC.doll0-bh	0.001	0	Material type sensitivity
5384-21-4	TY.CalDTSC.doll0-bh	0.001	0	Material type sensitivity
3888-22-0	TY.CalDTSC.doll0-bh	0.001	0	Material type sensitivity
652-67-5	TY.CalDTSC.doll0-bh	0.001	0	Material type sensitivity
80-05-7	TY.CalDTSC.block0-bh	0.001	0	Material type sensitivity
80-09-1	TY.CalDTSC.block0-bh	0.001	0	Material type sensitivity
620-92-8	TY.CalDTSC.block0-bh	0.001	0	Material type sensitivity
843-55-0	TY.CalDTSC.block0-bh	0.001	0	Material type sensitivity
14868-03-2	TY.CalDTSC.block0-bh	0.001	0	Material type sensitivity
1478-61-1	TY.CalDTSC.block0-bh	0.001	0	Material type sensitivity
1571-75-1	TY.CalDTSC.block0-bh	0.001	0	Material type sensitivity
77-40-7	TY.CalDTSC.block0-bh	0.001	0	Material type sensitivity
1675-54-3	TY.CalDTSC.block0-bh	0.001	0	Material type sensitivity
5384-21-4	TY.CalDTSC.block0-bh	0.001	0	Material type sensitivity
3888-22-0	TY.CalDTSC.block0-bh	0.001	0	Material type sensitivity
652-67-5	TY.CalDTSC.block0-bh	0.001	0	Material type sensitivity
80-05-7	TY.CalDTSC.ball0-bh	0.001	0	Material type sensitivity
80-09-1	TY.CalDTSC.ball0-bh	0.001	0	Material type sensitivity
620-92-8	TY.CalDTSC.ball0-bh	0.001	0	Material type sensitivity
843-55-0	TY.CalDTSC.ball0-bh	0.001	0	Material type sensitivity
14868-03-2	TY.CalDTSC.ball0-bh	0.001	0	Material type sensitivity
1478-61-1	TY.CalDTSC.ball0-bh	0.001	0	Material type sensitivity
1571-75-1	TY.CalDTSC.ball0-bh	0.001	0	Material type sensitivity
77-40-7	TY.CalDTSC.ball0-bh	0.001	0	Material type sensitivity
1675-54-3	TY.CalDTSC.ball0-bh	0.001	0	Material type sensitivity
5384-21-4	TY.CalDTSC.ball0-bh	0.001	0	Material type sensitivity
3888-22-0	TY.CalDTSC.ball0-bh	0.001	0	Material type sensitivity
652-67-5	TY.CalDTSC.ball0-bh	0.001	0	Material type sensitivity
80-05-7	TY.CalDTSC.teether0-bh	0.001	0	Material type sensitivity
80-09-1	TY.CalDTSC.teether0-bh	0.001	0	Material type sensitivity
620-92-8	TY.CalDTSC.teether0-bh	0.001	0	Material type sensitivity
843-55-0	TY.CalDTSC.teether0-bh	0.001	0	Material type sensitivity
14868-03-2	TY.CalDTSC.teether0-bh	0.001	0	Material type sensitivity
1478-61-1	TY.CalDTSC.teether0-bh	0.001	0	Material type sensitivity
1571-75-1	TY.CalDTSC.teether0-bh	0.001	0	Material type sensitivity
77-40-7	TY.CalDTSC.teether0-bh	0.001	0	Material type sensitivity
1675-54-3	TY.CalDTSC.teether0-bh	0.001	0	Material type sensitivity
5384-21-4	TY.CalDTSC.teether0-bh	0.001	0	Material type sensitivity
3888-22-0	TY.CalDTSC.teether0-bh	0.001	0	Material type sensitivity
652-67-5	TY.CalDTSC.teether0-bh	0.001	0	Material type sensitivity
80-05-7	TY.CalDTSC.letter0-bh	0.001	0	Material type sensitivity
80-09-1	TY.CalDTSC.letter0-bh	0.001	0	Material type sensitivity
620-92-8	TY.CalDTSC.letter0-bh	0.001	0	Material type sensitivity
843-55-0	TY.CalDTSC.letter0-bh	0.001	0	Material type sensitivity
14868-03-2	TY.CalDTSC.letter0-bh	0.001	0	Material type sensitivity
1478-61-1	TY.CalDTSC.letter0-bh	0.001	0	Material type sensitivity
1571-75-1	TY.CalDTSC.letter0-bh	0.001	0	Material type sensitivity
77-40-7	TY.CalDTSC.letter0-bh	0.001	0	Material type sensitivity
1675-54-3	TY.CalDTSC.letter0-bh	0.001	0	Material type sensitivity
5384-21-4	TY.CalDTSC.letter0-bh	0.001	0	Material type sensitivity
3888-22-0	TY.CalDTSC.letter0-bh	0.001	0	Material type sensitivity
652-67-5	TY.CalDTSC.letter0-bh	0.001	0	Material type sensitivity
80-05-7	TY.CalDTSC.car0-bh	0.001	0	Material type sensitivity
80-09-1	TY.CalDTSC.car0-bh	0.001	0	Material type sensitivity
620-92-8	TY.CalDTSC.car0-bh	0.001	0	Material type sensitivity
843-55-0	TY.CalDTSC.car0-bh	0.001	0	Material type sensitivity
14868-03-2	TY.CalDTSC.car0-bh	0.001	0	Material type sensitivity
1478-61-1	TY.CalDTSC.car0-bh	0.001	0	Material type sensitivity
1571-75-1	TY.CalDTSC.car0-bh	0.001	0	Material type sensitivity
77-40-7	TY.CalDTSC.car0-bh	0.001	0	Material type sensitivity
1675-54-3	TY.CalDTSC.car0-bh	0.001	0	Material type sensitivity
5384-21-4	TY.CalDTSC.car0-bh	0.001	0	Material type sensitivity
3888-22-0	TY.CalDTSC.car0-bh	0.001	0	Material type sensitivity
652-67-5	TY.CalDTSC.car0-bh	0.001	0	Material type sensitivity
80-05-7	TY.CalDTSC.pen0-bh	0.001	0	Material type sensitivity
80-09-1	TY.CalDTSC.pen0-bh	0.001	0	Material type sensitivity
620-92-8	TY.CalDTSC.pen0-bh	0.001	0	Material type sensitivity
843-55-0	TY.CalDTSC.pen0-bh	0.001	0	Material type sensitivity
14868-03-2	TY.CalDTSC.pen0-bh	0.001	0	Material type sensitivity
1478-61-1	TY.CalDTSC.pen0-bh	0.001	0	Material type sensitivity
1571-75-1	TY.CalDTSC.pen0-bh	0.001	0	Material type sensitivity
77-40-7	TY.CalDTSC.pen0-bh	0.001	0	Material type sensitivity
1675-54-3	TY.CalDTSC.pen0-bh	0.001	0	Material type sensitivity
5384-21-4	TY.CalDTSC.pen0-bh	0.001	0	Material type sensitivity
3888-22-0	TY.CalDTSC.pen0-bh	0.001	0	Material type sensitivity
652-67-5	TY.CalDTSC.pen0-bh	0.001	0	Material type sensitivity
80-05-7	TY.CalDTSC.costume0-bh	0.001	0	Material type sensitivity
80-09-1	TY.CalDTSC.costume0-bh	0.001	0	Material type sensitivity
620-92-8	TY.CalDTSC.costume0-bh	0.001	0	Material type sensitivity
843-55-0	TY.CalDTSC.costume0-bh	0.001	0	Material type sensitivity
14868-03-2	TY.CalDTSC.costume0-bh	0.001	0	Material type sensitivity
1478-61-1	TY.CalDTSC.costume0-bh	0.001	0	Material type sensitivity
1571-75-1	TY.CalDTSC.costume0-bh	0.001	0	Material type sensitivity
77-40-7	TY.CalDTSC.costume0-bh	0.001	0	Material type sensitivity
1675-54-3	TY.CalDTSC.costume0-bh	0.001	0	Material type sensitivity
5384-21-4	TY.CalDTSC.costume0-bh	0.001	0	Material type sensitivity
3888-22-0	TY.CalDTSC.costume0-bh	0.001	0	Material type sensitivity
652-67-5	TY.CalDTSC.costume0-bh	0.001	0	Material type sensitivity

## Sheet: Product inputs
								For all products						Model_Article_Interior
														Product characteristics							Initial application of chemical on objects (optional)				Use of objects treated with chemical						For sensitivity analysis
Product ID	Product type	Product subtype	Product	Model model	Compartment of entry	User scenario	Age group of child in household	Scenario for dermal gaseous uptake	Overall contact level	Custom dermal contact frequency, child	Custom hand-to-mouth contact frequency, child	Custom mouthing frequency, child	Temperature for product use	Product/application area	Thickness	Density	Product Mass	Material type for Dm	Material type for Kma	Material type for Kmw	Application receptor	Application mode	Fraction to near-person air	Fraction to dermal contact	Dermal contact region	Type of product for dermal contact	Use duration	Mouthing by child?	Type of product for mouthing	Mouthing events per day	Scenario for emission	Scenario for dermal contact	Scenario for migration during mouthing
										(min/min)	(events/hr)	(min/hr)	(°C)	(m2)	(m)	(kg/m3)	kg										(d)	(0/1)		(events/day)
TY.CalDTSC.doll0	Toy interface	Toy	Doll - CalDTSC - single - 2-3yr	Model_Article_interior	Article interior	child	2 to <3 years	central	average				25	0.35	0.001	1300	0.455	Flexible PVC	Generic	Polyvinyl chloride (PVC)	none		0	0	Hands	Toy	365	1	Other toys	2	central	central	central
TY.CalDTSC.block0	Toy interface	Toy	Building blocks 70pc - CalDTSC - single - 3-6yr	Model_Article_interior	Article interior	child	3 to <6 years	central	average				25	0.276667	0.002	1050	0.581	Poly acrylnitrile butadiene styrene (ABS), Ethylene vinyl alcohol (EVOH)	Generic	Generic	none		0	0	Hands	Toy	365	1	Other toys	2	central	central	central
TY.CalDTSC.ball0	Toy interface	Toy	Bouncy ball - CalDTSC - single - 3-6yr	Model_Article_interior	Article interior	child	3 to <6 years	central	average				25	0.102	0.003	655	0.2	Polyurethane-based materials	PUF-undefined	Generic	none		0	0	Hands	Toy	365	0	User-defined	0	central	central	central
TY.CalDTSC.teether0	Toy interface	Toy	Teething ring - CalDTSC - single - 6-12mo	Model_Article_interior	Article interior	child	6 to <12 months	central	average				25	0.0104	0.00637	755	0.025	Synthetic rubber	Generic	Silicone rubber	none		0	0	Hands	Toy	180	1	Toys meant for mouthing	2	central	central	central
TY.CalDTSC.letter0	Toy interface	Toy	Foam bath letters 36pc - CalDTSC - single - 2-3yr	Model_Article_interior	Article interior	child	2 to <3 years	central	average				25	0.226562	0.004	128	0.116	Vinyl acetate-based polymers	Ethylene Vinyl Acetate (EVA)	Ethylene-vinyl acetate copolymer (EVA)	none		0	0	Hands	Toy	365	1	Other toys	2	central	central	central
TY.CalDTSC.car0	Toy interface	Toy	Toy vehicle - CalDTSC - single - 6-11yr	Model_Article_interior	Article interior	child	6 to <11 years	central	average				25	0.124	0.0015	950	0.176	Poly acrylnitrile butadiene styrene (ABS), Ethylene vinyl alcohol (EVOH)	Generic	Generic	none		0	0	Hands	Toy	365	0	User-defined	0	central	central	central
TY.CalDTSC.costume0	Toy interface	Toy	Cowboy suit - CalDTSC - single - 3-6yr	Model_Article_interior	Article interior	child	3 to <6 years	central	average				25	0.52356	0.00191	400	0.4	Polyethylene terephthalate (PET)	Polyester fabric	Polyethylene terephthalate (PET)	none		0	0	Trunk+arms+legs	Clothes/Towel	365	1	Non toys	2	central	central	central
TY.CalDTSC.pen0	Toy interface	Toy	Washale marker pen - CalDTSC - single - 6-11yr	Model_Article_interior	Article interior	child	6 to <11 years	central	average				25	0.0058198	0.001	900	0.00523782	PP homopolymer	Polypropylene (PP)	Polypropylene (PP) homopolymer	none		0	0	Hands	Toy	90	1	Other toys	2	central	central	central
TY.CalDTSC.doll0-h	Toy interface	Toy	Doll - CalDTSC - single - 2-3yr - high contact	Model_Article_interior	Article interior	child	2 to <3 years	central	high-end				25	0.35	0.001	1300	0.455	Flexible PVC	Generic	Polyvinyl chloride (PVC)	none		0	0	Hands	Toy	365	1	Other toys	2	central	central	central
TY.CalDTSC.block0-h	Toy interface	Toy	Building blocks 70pc - CalDTSC - single - 3-6yr - high contact	Model_Article_interior	Article interior	child	3 to <6 years	central	high-end				25	0.276667	0.002	1050	0.581	Poly acrylnitrile butadiene styrene (ABS), Ethylene vinyl alcohol (EVOH)	Generic	Generic	none		0	0	Hands	Toy	365	1	Other toys	2	central	central	central
TY.CalDTSC.ball0-h	Toy interface	Toy	Bouncy ball - CalDTSC - single - 3-6yr - high contact	Model_Article_interior	Article interior	child	3 to <6 years	central	high-end				25	0.102	0.003	655	0.2	Polyurethane-based materials	PUF-undefined	Generic	none		0	0	Hands	Toy	365	0	User-defined	0	central	central	central
TY.CalDTSC.teether0-h	Toy interface	Toy	Teething ring - CalDTSC - single - 6-12mo - high contact	Model_Article_interior	Article interior	child	6 to <12 months	central	high-end				25	0.0104	0.00637	755	0.025	Synthetic rubber	Generic	Silicone rubber	none		0	0	Hands	Toy	180	1	Toys meant for mouthing	2	central	central	central
TY.CalDTSC.letter0-h	Toy interface	Toy	Foam bath letters 36pc - CalDTSC - single - 2-3yr - high contact	Model_Article_interior	Article interior	child	2 to <3 years	central	high-end				25	0.226562	0.004	128	0.116	Vinyl acetate-based polymers	Ethylene Vinyl Acetate (EVA)	Ethylene-vinyl acetate copolymer (EVA)	none		0	0	Hands	Toy	365	1	Other toys	2	central	central	central
TY.CalDTSC.car0-h	Toy interface	Toy	Toy vehicle - CalDTSC - single - 6-11yr - high contact	Model_Article_interior	Article interior	child	6 to <11 years	central	high-end				25	0.124	0.0015	950	0.176	Poly acrylnitrile butadiene styrene (ABS), Ethylene vinyl alcohol (EVOH)	Generic	Generic	none		0	0	Hands	Toy	365	0	User-defined	0	central	central	central
TY.CalDTSC.costume0-h	Toy interface	Toy	Cowboy suit - CalDTSC - single - 3-6yr - high contact	Model_Article_interior	Article interior	child	3 to <6 years	central	high-end				25	0.52356	0.00191	400	0.4	Polyethylene terephthalate (PET)	Polyester fabric	Polyethylene terephthalate (PET)	none		0	0	Trunk+arms+legs	Clothes/Towel	365	1	Non toys	2	central	central	central
TY.CalDTSC.pen0-h	Toy interface	Toy	Washale marker pen - CalDTSC - single - 6-11yr - high contact	Model_Article_interior	Article interior	child	6 to <11 years	central	high-end				25	0.0058198	0.001	900	0.00523782	PP homopolymer	Polypropylene (PP)	Polypropylene (PP) homopolymer	none		0	0	Hands	Toy	90	1	Other toys	2	central	central	central
TY.CalDTSC.doll0-b	Toy interface	Toy	Doll - CalDTSC - single - 2-3yr - 2nd material	Model_Article_interior	Article interior	child	2 to <3 years	central	average				25	0.35	0.001	1200	0.42	Poly acrylnitrile butadiene styrene (ABS), Ethylene vinyl alcohol (EVOH)	Generic	Generic	none		0	0	Hands	Toy	365	1	Other toys	2	central	central	central
TY.CalDTSC.block0-b	Toy interface	Toy	Building blocks 70pc - CalDTSC - single - 3-6yr - 2nd material	Model_Article_interior	Article interior	child	3 to <6 years	central	average				25	0.276667	0.002	1200	0.664	Rigid polymers	Generic	Generic	none		0	0	Hands	Toy	365	1	Other toys	2	central	central	central
TY.CalDTSC.ball0-b	Toy interface	Toy	Bouncy ball - CalDTSC - single - 3-6yr - 2nd material	Model_Article_interior	Article interior	child	3 to <6 years	central	average				25	0.102	0.003	1200	0.3672	Flexible PVC	Generic	Polyvinyl chloride (PVC)	none		0	0	Hands	Toy	365	0	User-defined	0	central	central	central
TY.CalDTSC.teether0-b	Toy interface	Toy	Teething ring - CalDTSC - single - 6-12mo - 2nd material	Model_Article_interior	Article interior	child	6 to <12 months	central	average				25	0.0104	0.00637	1300	0.043	Flexible PVC	Generic	Polyvinyl chloride (PVC)	none		0	0	Hands	Toy	180	1	Toys meant for mouthing	2	central	central	central
TY.CalDTSC.letter0-b	Toy interface	Toy	Foam bath letters 36pc - CalDTSC - single - 2-3yr - 2nd material	Model_Article_interior	Article interior	child	2 to <3 years	central	average				25	0.226562	0.004	1300	1.17813	Flexible PVC	Generic	Polyvinyl chloride (PVC)	none		0	0	Hands	Toy	365	1	Other toys	2	central	central	central
TY.CalDTSC.car0-b	Toy interface	Toy	Toy vehicle - CalDTSC - single - 6-11yr - 2nd material	Model_Article_interior	Article interior	child	6 to <11 years	central	average				25	0.124	0.0015	1200	0.2232	General polystyrene (PS)	Generic	Polystyrene (PS)	none		0	0	Hands	Toy	365	0	User-defined	0	central	central	central
TY.CalDTSC.pen0-b	Toy interface	Toy	Washale marker pen - CalDTSC - single - 6-11yr - 2nd material	Model_Article_interior	Article interior	child	6 to <11 years	central	average				25	0.0058198	0.001	1200	0.00698376	Rigid polymers	Generic	Generic	none		0	0	Hands	Toy	90	1	Other toys	2	central	central	central
TY.CalDTSC.costume0-b	Toy interface	Toy	Cowboy suit - CalDTSC - single - 3-6yr - 2nd material	Model_Article_interior	Article interior	child	3 to <6 years	central	average				25	0.52356	0.00191	400	0.4	Polyamide (PA)	Polyester fabric	Nylon 6	none		0	0	Trunk+arms+legs	Clothes/Towel	365	1	Non toys	2	central	central	central
TY.CalDTSC.costume0-c	Toy interface	Toy	Cowboy suit - CalDTSC - single - 3-6yr - 3rd material	Model_Article_interior	Article interior	child	3 to <6 years	central	average				25	0.52356	0.00191	400	0.4	Polyurethane-based materials	Polyester fabric	Generic	none		0	0	Trunk+arms+legs	Clothes/Towel	365	1	Non toys	2	central	central	central
TY.CalDTSC.doll1	Toy interface	Toy	Doll - CalDTSC - single - 6-12mo	Model_Article_interior	Article interior	child	6 to <12 months	central	average				25	0.35	0.001	1300	0.455	Flexible PVC	Generic	Polyvinyl chloride (PVC)	none		0	0	Hands	Toy	365	1	Other toys	2	central	central	central
TY.CalDTSC.doll2	Toy interface	Toy	Doll - CalDTSC - single - 1-2yr	Model_Article_interior	Article interior	child	1 to <2 years	central	average				25	0.35	0.001	1300	0.455	Flexible PVC	Generic	Polyvinyl chloride (PVC)	none		0	0	Hands	Toy	365	1	Other toys	2	central	central	central
TY.CalDTSC.doll3	Toy interface	Toy	Doll - CalDTSC - single - 3-6yr	Model_Article_interior	Article interior	child	3 to <6 years	central	average				25	0.35	0.001	1300	0.455	Flexible PVC	Generic	Polyvinyl chloride (PVC)	none		0	0	Hands	Toy	365	1	Other toys	2	central	central	central
TY.CalDTSC.doll4	Toy interface	Toy	Doll - CalDTSC - single - 6-11yr	Model_Article_interior	Article interior	child	6 to <11 years	central	average				25	0.35	0.001	1300	0.455	Flexible PVC	Generic	Polyvinyl chloride (PVC)	none		0	0	Hands	Toy	365	1	Other toys	2	central	central	central
TY.CalDTSC.block1	Toy interface	Toy	Building blocks 70pc - CalDTSC - single - 6-12mo	Model_Article_interior	Article interior	child	6 to <12 months	central	average				25	0.276667	0.002	1050	0.581	Poly acrylnitrile butadiene styrene (ABS), Ethylene vinyl alcohol (EVOH)	Generic	Generic	none		0	0	Hands	Toy	365	1	Other toys	2	central	central	central
TY.CalDTSC.block2	Toy interface	Toy	Building blocks 70pc - CalDTSC - single - 1-2yr	Model_Article_interior	Article interior	child	1 to <2 years	central	average				25	0.276667	0.002	1050	0.581	Poly acrylnitrile butadiene styrene (ABS), Ethylene vinyl alcohol (EVOH)	Generic	Generic	none		0	0	Hands	Toy	365	1	Other toys	2	central	central	central
TY.CalDTSC.block3	Toy interface	Toy	Building blocks 70pc - CalDTSC - single - 2-3yr	Model_Article_interior	Article interior	child	2 to <3 years	central	average				25	0.276667	0.002	1050	0.581	Poly acrylnitrile butadiene styrene (ABS), Ethylene vinyl alcohol (EVOH)	Generic	Generic	none		0	0	Hands	Toy	365	1	Other toys	2	central	central	central
TY.CalDTSC.block4	Toy interface	Toy	Building blocks 70pc - CalDTSC - single - 6-11yr	Model_Article_interior	Article interior	child	6 to <11 years	central	average				25	0.276667	0.002	1050	0.581	Poly acrylnitrile butadiene styrene (ABS), Ethylene vinyl alcohol (EVOH)	Generic	Generic	none		0	0	Hands	Toy	365	1	Other toys	2	central	central	central
TY.CalDTSC.ball1	Toy interface	Toy	Bouncy ball - CalDTSC - single - 2-3yr	Model_Article_interior	Article interior	child	2 to <3 years	central	average				25	0.102	0.003	655	0.2	Polyurethane-based materials	PUF-undefined	Generic	none		0	0	Hands	Toy	365	0	User-defined	0	central	central	central
TY.CalDTSC.teether1	Toy interface	Toy	Teething ring - CalDTSC - single - 1-2yr	Model_Article_interior	Article interior	child	1 to <2 years	central	average				25	0.0104	0.00637	755	0.025	Synthetic rubber	Generic	Silicone rubber	none		0	0	Hands	Toy	180	1	Toys meant for mouthing	2	central	central	central
TY.CalDTSC.letter1	Toy interface	Toy	Foam bath letters 36pc - CalDTSC - single - 1-2yr	Model_Article_interior	Article interior	child	1 to <2 years	central	average				25	0.226562	0.004	128	0.116	Vinyl acetate-based polymers	Ethylene Vinyl Acetate (EVA)	Ethylene-vinyl acetate copolymer (EVA)	none		0	0	Hands	Toy	365	1	Other toys	2	central	central	central
TY.CalDTSC.letter2	Toy interface	Toy	Foam bath letters 36pc - CalDTSC - single - 3-6yr	Model_Article_interior	Article interior	child	3 to <6 years	central	average				25	0.226562	0.004	128	0.116	Vinyl acetate-based polymers	Ethylene Vinyl Acetate (EVA)	Ethylene-vinyl acetate copolymer (EVA)	none		0	0	Hands	Toy	365	1	Other toys	2	central	central	central
TY.CalDTSC.car1	Toy interface	Toy	Toy vehicle - CalDTSC - single - 6-12mo	Model_Article_interior	Article interior	child	6 to <12 months	central	average				25	0.124	0.0015	950	0.176	Poly acrylnitrile butadiene styrene (ABS), Ethylene vinyl alcohol (EVOH)	Generic	Generic	none		0	0	Hands	Toy	365	1	Other toys	2	central	central	central
TY.CalDTSC.car2	Toy interface	Toy	Toy vehicle - CalDTSC - single - 1-2yr	Model_Article_interior	Article interior	child	1 to <2 years	central	average				25	0.124	0.0015	950	0.176	Poly acrylnitrile butadiene styrene (ABS), Ethylene vinyl alcohol (EVOH)	Generic	Generic	none		0	0	Hands	Toy	365	1	Other toys	2	central	central	central
TY.CalDTSC.car3	Toy interface	Toy	Toy vehicle - CalDTSC - single - 2-3yr	Model_Article_interior	Article interior	child	2 to <3 years	central	average				25	0.124	0.0015	950	0.176	Poly acrylnitrile butadiene styrene (ABS), Ethylene vinyl alcohol (EVOH)	Generic	Generic	none		0	0	Hands	Toy	365	1	Other toys	2	central	central	central
TY.CalDTSC.car4	Toy interface	Toy	Toy vehicle - CalDTSC - single - 3-6yr	Model_Article_interior	Article interior	child	3 to <6 years	central	average				25	0.124	0.0015	950	0.176	Poly acrylnitrile butadiene styrene (ABS), Ethylene vinyl alcohol (EVOH)	Generic	Generic	none		0	0	Hands	Toy	365	0	User-defined	0	central	central	central
TY.CalDTSC.costume1	Toy interface	Toy	Cowboy suit - CalDTSC - single - 2-3yr	Model_Article_interior	Article interior	child	2 to <3 years	central	average				25	0.52356	0.00191	400	0.4	Polyethylene terephthalate (PET)	Polyester fabric	Polyethylene terephthalate (PET)	none		0	0	Trunk+arms+legs	Clothes/Towel	365	1	Non toys	2	central	central	central
TY.CalDTSC.costume2	Toy interface	Toy	Cowboy suit - CalDTSC - single - 6-11yr	Model_Article_interior	Article interior	child	6 to <11 years	central	average				25	0.52356	0.00191	400	0.4	Polyethylene terephthalate (PET)	Polyester fabric	Polyethylene terephthalate (PET)	none		0	0	Trunk+arms+legs	Clothes/Towel	365	1	Non toys	2	central	central	central
TY.CalDTSC.pen1	Toy interface	Toy	Washale marker pen - CalDTSC - single - 3-6yr	Model_Article_interior	Article interior	child	3 to <6 years	central	average				25	0.0058198	0.001	900	0.00523782	PP homopolymer	Polypropylene (PP)	Polypropylene (PP) homopolymer	none		0	0	Hands	Toy	90	1	Other toys	2	central	central	central
TY.CalDTSC.doll.step3ing	Toy interface	Toy	Doll - CalDTSC - single - 3-6yr - for aggregate exposure - ingestion	Model_Article_interior	Article interior	child	3 to <6 years	central	average	0.015625			25	0.35	0.001	1300	0.455	Flexible PVC	Generic	Polyvinyl chloride (PVC)	none		0	0	Hands	Toy	1095	0	User-defined	0	central	central	central
TY.CalDTSC.block.step3ing	Toy interface	Toy	Building blocks 70pc - CalDTSC - single - 3-6yr - for aggregate exposure - ingestion	Model_Article_interior	Article interior	child	3 to <6 years	central	average	0.015625			25	0.276667	0.002	1050	0.581	Poly acrylnitrile butadiene styrene (ABS), Ethylene vinyl alcohol (EVOH)	Generic	Generic	none		0	0	Hands	Toy	1095	0	User-defined	0	central	central	central
TY.CalDTSC.car.step3ing	Toy interface	Toy	Toy vehicle - CalDTSC - single - 3-6yr - for aggregate exposure - ingestion	Model_Article_interior	Article interior	child	3 to <6 years	central	average	0.015625			25	0.124	0.0015	950	0.176	Poly acrylnitrile butadiene styrene (ABS), Ethylene vinyl alcohol (EVOH)	Generic	Generic	none		0	0	Hands	Toy	1095	0	User-defined	0	central	central	central
TY.CalDTSC.costume.step3ing	Toy interface	Toy	Cowboy suit - CalDTSC - single - 3-6yr - for aggregate exposure - ingestion	Model_Article_interior	Article interior	child	3 to <6 years	central	average	0.015625			25	0.52356	0.00191	400	0.4	Polyethylene terephthalate (PET)	Polyester fabric	Polyethylene terephthalate (PET)	none		0	0	Trunk+arms+legs	Clothes/Towel	1095	0	User-defined	0	central	central	central
TY.CalDTSC.ball.step3ing	Toy interface	Toy	Bouncy ball - CalDTSC - single - 3-6yr - for aggregate exposure - ingestion	Model_Article_interior	Article interior	child	3 to <6 years	central	average	0.015625			25	0.102	0.003	655	0.2	Polyurethane-based materials	PUF-undefined	Generic	none		0	0	Hands	Toy	1095	0	User-defined	0	central	central	central
TY.CalDTSC.letter.step3ing	Toy interface	Toy	Foam bath letters 36pc - CalDTSC - single - 3-6yr - for aggregate exposure - ingestion	Model_Article_interior	Article interior	child	3 to <6 years	central	average	0.015625			25	0.226562	0.004	128	0.116	Vinyl acetate-based polymers	Ethylene Vinyl Acetate (EVA)	Ethylene-vinyl acetate copolymer (EVA)	none		0	0	Hands	Toy	1095	0	User-defined	0	central	central	central
TY.CalDTSC.pen.step3ing	Toy interface	Toy	Washale marker pen - CalDTSC - single - 3-6yr - for aggregate exposure - ingestion	Model_Article_interior	Article interior	child	3 to <6 years	central	average	0.015625			25	0.0058198	0.001	900	0.00523782	PP homopolymer	Polypropylene (PP)	Polypropylene (PP) homopolymer	none		0	0	Hands	Toy	90	0	User-defined	0	central	central	central
TY.CalDTSC.doll.step3inh	Toy interface	Toy	Doll - CalDTSC - single - 3-6yr - for aggregate exposure - inhalation	Model_Article_interior	Article interior	child	3 to <6 years	central	average	1e-20	1e-20	1e-20	25	12.3077	0.001	1300	16	Flexible PVC	Generic	Polyvinyl chloride (PVC)	none		0	0	Hands	Toy	1095	0	User-defined	0	central	central	central
TY.CalDTSC.block.step3inh	Toy interface	Toy	Building blocks 70pc - CalDTSC - single - 3-6yr - for aggregate exposure - inhalation	Model_Article_interior	Article interior	child	3 to <6 years	central	average	1e-20	1e-20	1e-20	25	7.61905	0.002	1050	16	Poly acrylnitrile butadiene styrene (ABS), Ethylene vinyl alcohol (EVOH)	Generic	Generic	none		0	0	Hands	Toy	1095	0	User-defined	0	central	central	central
TY.CalDTSC.car.step3inh	Toy interface	Toy	Toy vehicle - CalDTSC - single - 3-6yr - for aggregate exposure - inhalation	Model_Article_interior	Article interior	child	3 to <6 years	central	average	1e-20	1e-20	1e-20	25	11.2727	0.0015	950	16	Poly acrylnitrile butadiene styrene (ABS), Ethylene vinyl alcohol (EVOH)	Generic	Generic	none		0	0	Hands	Toy	1095	0	User-defined	0	central	central	central
TY.CalDTSC.costume.step3inh	Toy interface	Toy	Cowboy suit - CalDTSC - single - 3-6yr - for aggregate exposure - inhalation	Model_Article_interior	Article interior	child	3 to <6 years	central	average	1e-20	1e-20	1e-20	25	2.6178	0.00191	400	2	Polyethylene terephthalate (PET)	Polyester fabric	Polyethylene terephthalate (PET)	none		0	0	Trunk+arms+legs	Clothes/Towel	1095	0	User-defined	0	central	central	central
TY.CalDTSC.ball.step3inh	Toy interface	Toy	Bouncy ball - CalDTSC - single - 3-6yr - for aggregate exposure - inhalation	Model_Article_interior	Article interior	child	3 to <6 years	central	average	1e-20	1e-20	1e-20	25	1.02	0.003	655	2	Polyurethane-based materials	PUF-undefined	Generic	none		0	0	Hands	Toy	1095	0	User-defined	0	central	central	central
TY.CalDTSC.letter.step3inh	Toy interface	Toy	Foam bath letters 36pc - CalDTSC - single - 3-6yr - for aggregate exposure - inhalation	Model_Article_interior	Article interior	child	3 to <6 years	central	average	1e-20	1e-20	1e-20	25	0.976562	0.004	128	0.5	Vinyl acetate-based polymers	Ethylene Vinyl Acetate (EVA)	Ethylene-vinyl acetate copolymer (EVA)	none		0	0	Hands	Toy	1095	0	User-defined	0	central	central	central
TY.CalDTSC.pen.step3inh	Toy interface	Toy	Washale marker pen - CalDTSC - single - 3-6yr - for aggregate exposure - inhalation	Model_Article_interior	Article interior	child	3 to <6 years	central	average	1e-20	1e-20	1e-20	25	1.11111	0.001	900	1	PP homopolymer	Polypropylene (PP)	Polypropylene (PP) homopolymer	none		0	0	Hands	Toy	1095	0	User-defined	0	central	central	central
TY.CalDTSC.teether.step3inh	Toy interface	Toy	Teething ring - CalDTSC - single - 3-6yr - for aggregate exposure - inhalation	Model_Article_interior	Article interior	child	3 to <6 years	central	average	1e-20	1e-20	1e-20	25	0.208	0.00637	755	0.5	Synthetic rubber	Generic	Silicone rubber	none		0	0	Hands	Toy	1095	0	User-defined	0	central	central	central
TY.CalDTSC.doll1.step4ing	Toy interface	Toy	Doll - CalDTSC - single - 6-12mo - for 0-11yr exposure	Model_Article_interior	Article interior	child	6 to <12 months	central	average	0.021875		0.875	25	0.35	0.001	1300	0.455	Flexible PVC	Generic	Polyvinyl chloride (PVC)	none		0	0	Hands	Toy	180	1	Other toys	2	central	central	central
TY.CalDTSC.block1.step4ing	Toy interface	Toy	Building blocks 70pc - CalDTSC - single - 6-12mo - for 0-11yr exposure	Model_Article_interior	Article interior	child	6 to <12 months	central	average	0.021875		0.875	25	0.276667	0.002	1050	0.581	Poly acrylnitrile butadiene styrene (ABS), Ethylene vinyl alcohol (EVOH)	Generic	Generic	none		0	0	Hands	Toy	180	1	Other toys	2	central	central	central
TY.CalDTSC.car1.step4ing	Toy interface	Toy	Toy vehicle - CalDTSC - single - 6-12mo - for 0-11yr exposure	Model_Article_interior	Article interior	child	6 to <12 months	central	average	0.021875		0.875	25	0.124	0.0015	950	0.176	Poly acrylnitrile butadiene styrene (ABS), Ethylene vinyl alcohol (EVOH)	Generic	Generic	none		0	0	Hands	Toy	180	1	Other toys	2	central	central	central
TY.CalDTSC.teether0.step4ing	Toy interface	Toy	Teething ring - CalDTSC - single - 6-12mo - for 0-11yr exposure	Model_Article_interior	Article interior	child	6 to <12 months	central	average	0.021875		0.875	25	0.0104	0.00637	755	0.025	Synthetic rubber	Generic	Silicone rubber	none		0	0	Hands	Toy	180	1	Toys meant for mouthing	2	central	central	central
TY.CalDTSC.doll2.step4ing	Toy interface	Toy	Doll - CalDTSC - single - 1-2yr - for 0-11yr exposure	Model_Article_interior	Article interior	child	1 to <2 years	central	average	0.020125		0.09375	25	0.35	0.001	1300	0.455	Flexible PVC	Generic	Polyvinyl chloride (PVC)	none		0	0	Hands	Toy	365	1	Other toys	2	central	central	central
TY.CalDTSC.block2.step4ing	Toy interface	Toy	Building blocks 70pc - CalDTSC - single - 1-2yr - for 0-11yr exposure	Model_Article_interior	Article interior	child	1 to <2 years	central	average	0.020125		0.09375	25	0.276667	0.002	1050	0.581	Poly acrylnitrile butadiene styrene (ABS), Ethylene vinyl alcohol (EVOH)	Generic	Generic	none		0	0	Hands	Toy	365	1	Other toys	2	central	central	central
TY.CalDTSC.car2.step4ing	Toy interface	Toy	Toy vehicle - CalDTSC - single - 1-2yr - for 0-11yr exposure	Model_Article_interior	Article interior	child	1 to <2 years	central	average	0.020125		0.09375	25	0.124	0.0015	950	0.176	Poly acrylnitrile butadiene styrene (ABS), Ethylene vinyl alcohol (EVOH)	Generic	Generic	none		0	0	Hands	Toy	365	1	Other toys	2	central	central	central
TY.CalDTSC.teether1.step4ing	Toy interface	Toy	Teething ring - CalDTSC - single - 1-2yr - for 0-11yr exposure	Model_Article_interior	Article interior	child	1 to <2 years	central	average	0.020125		0	25	0.0104	0.00637	755	0.025	Synthetic rubber	Generic	Silicone rubber	none		0	0	Hands	Toy	365	1	Toys meant for mouthing	2	central	central	central
TY.CalDTSC.letter1.step4ing	Toy interface	Toy	Foam bath letters 36pc - CalDTSC - single - 1-2yr - for 0-11yr exposure	Model_Article_interior	Article interior	child	1 to <2 years	central	average	0.020125		0.09375	25	0.226562	0.004	128	0.116	Vinyl acetate-based polymers	Ethylene Vinyl Acetate (EVA)	Ethylene-vinyl acetate copolymer (EVA)	none		0	0	Hands	Toy	365	1	Other toys	2	central	central	central
TY.CalDTSC.doll0.step4ing	Toy interface	Toy	Doll - CalDTSC - single - 2-3yr - for 0-11yr exposure	Model_Article_interior	Article interior	child	2 to <3 years	central	average	0.0167708		0.025	25	0.35	0.001	1300	0.455	Flexible PVC	Generic	Polyvinyl chloride (PVC)	none		0	0	Hands	Toy	365	1	Other toys	2	central	central	central
TY.CalDTSC.block3.step4ing	Toy interface	Toy	Building blocks 70pc - CalDTSC - single - 2-3yr - for 0-11yr exposure	Model_Article_interior	Article interior	child	2 to <3 years	central	average	0.0167708		0.025	25	0.276667	0.002	1050	0.581	Poly acrylnitrile butadiene styrene (ABS), Ethylene vinyl alcohol (EVOH)	Generic	Generic	none		0	0	Hands	Toy	365	1	Other toys	2	central	central	central
TY.CalDTSC.car3.step4ing	Toy interface	Toy	Toy vehicle - CalDTSC - single - 2-3yr - for 0-11yr exposure	Model_Article_interior	Article interior	child	2 to <3 years	central	average	0.0167708		0.025	25	0.124	0.0015	950	0.176	Poly acrylnitrile butadiene styrene (ABS), Ethylene vinyl alcohol (EVOH)	Generic	Generic	none		0	0	Hands	Toy	365	1	Other toys	2	central	central	central
TY.CalDTSC.letter0.step4ing	Toy interface	Toy	Foam bath letters 36pc - CalDTSC - single - 2-3yr - for 0-11yr exposure	Model_Article_interior	Article interior	child	2 to <3 years	central	average	0.0167708		0.025	25	0.226562	0.004	128	0.116	Vinyl acetate-based polymers	Ethylene Vinyl Acetate (EVA)	Ethylene-vinyl acetate copolymer (EVA)	none		0	0	Hands	Toy	365	1	Other toys	2	central	central	central
TY.CalDTSC.ball1.step4ing	Toy interface	Toy	Bouncy ball - CalDTSC - single - 2-3yr - for 0-11yr exposure	Model_Article_interior	Article interior	child	2 to <3 years	central	average	0.0167708		0	25	0.102	0.003	655	0.2	Polyurethane-based materials	PUF-undefined	Generic	none		0	0	Hands	Toy	365	0	User-defined	0	central	central	central
TY.CalDTSC.costume1.step4ing	Toy interface	Toy	Cowboy suit - CalDTSC - single - 2-3yr - for 0-11yr exposure	Model_Article_interior	Article interior	child	2 to <3 years	central	average	0.0167708		0.025	25	0.52356	0.00191	400	0.4	Polyethylene terephthalate (PET)	Polyester fabric	Polyethylene terephthalate (PET)	none		0	0	Trunk+arms+legs	Clothes/Towel	365	1	Non toys	2	central	central	central
TY.CalDTSC.doll3.step4ing	Toy interface	Toy	Doll - CalDTSC - single - 3-6yr - for 0-11yr exposure	Model_Article_interior	Article interior	child	3 to <6 years	central	average	0.015625		0	25	0.35	0.001	1300	0.455	Flexible PVC	Generic	Polyvinyl chloride (PVC)	none		0	0	Hands	Toy	1095	0	User-defined	0	central	central	central
TY.CalDTSC.block0.step4ing	Toy interface	Toy	Building blocks 70pc - CalDTSC - single - 3-6yr - for 0-11yr exposure	Model_Article_interior	Article interior	child	3 to <6 years	central	average	0.015625		0	25	0.276667	0.002	1050	0.581	Poly acrylnitrile butadiene styrene (ABS), Ethylene vinyl alcohol (EVOH)	Generic	Generic	none		0	0	Hands	Toy	1095	0	User-defined	0	central	central	central
TY.CalDTSC.car4.step4ing	Toy interface	Toy	Toy vehicle - CalDTSC - single - 3-6yr - for 0-11yr exposure	Model_Article_interior	Article interior	child	3 to <6 years	central	average	0.015625		0	25	0.124	0.0015	950	0.176	Poly acrylnitrile butadiene styrene (ABS), Ethylene vinyl alcohol (EVOH)	Generic	Generic	none		0	0	Hands	Toy	1095	0	User-defined	0	central	central	central
TY.CalDTSC.letter2.step4ing	Toy interface	Toy	Foam bath letters 36pc - CalDTSC - single - 3-6yr - for 0-11yr exposure	Model_Article_interior	Article interior	child	3 to <6 years	central	average	0.015625		0	25	0.226562	0.004	128	0.116	Vinyl acetate-based polymers	Ethylene Vinyl Acetate (EVA)	Ethylene-vinyl acetate copolymer (EVA)	none		0	0	Hands	Toy	1095	0	User-defined	0	central	central	central
TY.CalDTSC.ball0.step4ing	Toy interface	Toy	Bouncy ball - CalDTSC - single - 3-6yr - for 0-11yr exposure	Model_Article_interior	Article interior	child	3 to <6 years	central	average	0.015625		0	25	0.102	0.003	655	0.2	Polyurethane-based materials	PUF-undefined	Generic	none		0	0	Hands	Toy	1095	0	User-defined	0	central	central	central
TY.CalDTSC.costume0.step4ing	Toy interface	Toy	Cowboy suit - CalDTSC - single - 3-6yr - for 0-11yr exposure	Model_Article_interior	Article interior	child	3 to <6 years	central	average	0.015625		0	25	0.52356	0.00191	400	0.4	Polyethylene terephthalate (PET)	Polyester fabric	Polyethylene terephthalate (PET)	none		0	0	Trunk+arms+legs	Clothes/Towel	1095	0	User-defined	0	central	central	central
TY.CalDTSC.pen1.step4ing	Toy interface	Toy	Washale marker pen - CalDTSC - single - 3-6yr - for 0-11yr exposure	Model_Article_interior	Article interior	child	3 to <6 years	central	average	0.015625		0	25	0.0058198	0.001	900	0.00523782	PP homopolymer	Polypropylene (PP)	Polypropylene (PP) homopolymer	none		0	0	Hands	Toy	90	0	User-defined	0	central	central	central
TY.CalDTSC.doll4.step4ing	Toy interface	Toy	Doll - CalDTSC - single - 6-11yr - for 0-11yr exposure	Model_Article_interior	Article interior	child	6 to <11 years	central	average	0.023625		0	25	0.35	0.001	1300	0.455	Flexible PVC	Generic	Polyvinyl chloride (PVC)	none		0	0	Hands	Toy	1825	0	User-defined	0	central	central	central
TY.CalDTSC.block4.step4ing	Toy interface	Toy	Building blocks 70pc - CalDTSC - single - 6-11yr - for 0-11yr exposure	Model_Article_interior	Article interior	child	6 to <11 years	central	average	0.023625		0	25	0.276667	0.002	1050	0.581	Poly acrylnitrile butadiene styrene (ABS), Ethylene vinyl alcohol (EVOH)	Generic	Generic	none		0	0	Hands	Toy	1825	0	User-defined	0	central	central	central
TY.CalDTSC.car0.step4ing	Toy interface	Toy	Toy vehicle - CalDTSC - single - 6-11yr - for 0-11yr exposure	Model_Article_interior	Article interior	child	6 to <11 years	central	average	0.023625		0	25	0.124	0.0015	950	0.176	Poly acrylnitrile butadiene styrene (ABS), Ethylene vinyl alcohol (EVOH)	Generic	Generic	none		0	0	Hands	Toy	1825	0	User-defined	0	central	central	central
TY.CalDTSC.costume2.step4ing	Toy interface	Toy	Cowboy suit - CalDTSC - single - 6-11yr - for 0-11yr exposure	Model_Article_interior	Article interior	child	6 to <11 years	central	average	0.023625		0	25	0.52356	0.00191	400	0.4	Polyethylene terephthalate (PET)	Polyester fabric	Polyethylene terephthalate (PET)	none		0	0	Trunk+arms+legs	Clothes/Towel	912.5	0	User-defined	0	central	central	central
TY.CalDTSC.pen0.step4ing	Toy interface	Toy	Washale marker pen - CalDTSC - single - 6-11yr - for 0-11yr exposure	Model_Article_interior	Article interior	child	6 to <11 years	central	average	0.023625		0	25	0.0058198	0.001	900	0.00523782	PP homopolymer	Polypropylene (PP)	Polypropylene (PP) homopolymer	none		0	0	Hands	Toy	90	0	User-defined	0	central	central	central
TY.CalDTSC.doll.step4inh	Toy interface	Toy	Doll - CalDTSC - single - for 0-11yr exposure - inhalation	Model_Article_interior	Article interior	child	2 to <3 years	central	average	1e-20	1e-20	1e-20	25	12.3077	0.001	1300	16	Flexible PVC	Generic	Polyvinyl chloride (PVC)	none		0	0	Hands	Toy	3830	0	User-defined	0	central	central	central
TY.CalDTSC.block.step4inh	Toy interface	Toy	Building blocks 70pc - CalDTSC - single - for 0-11yr exposure - inhalation	Model_Article_interior	Article interior	child	2 to <3 years	central	average	1e-20	1e-20	1e-20	25	7.61905	0.002	1050	16	Poly acrylnitrile butadiene styrene (ABS), Ethylene vinyl alcohol (EVOH)	Generic	Generic	none		0	0	Hands	Toy	3830	0	User-defined	0	central	central	central
TY.CalDTSC.car.step4inh	Toy interface	Toy	Toy vehicle - CalDTSC - single - for 0-11yr exposure - inhalation	Model_Article_interior	Article interior	child	2 to <3 years	central	average	1e-20	1e-20	1e-20	25	11.2727	0.0015	950	16	Poly acrylnitrile butadiene styrene (ABS), Ethylene vinyl alcohol (EVOH)	Generic	Generic	none		0	0	Hands	Toy	3830	0	User-defined	0	central	central	central
TY.CalDTSC.costume.step4inh	Toy interface	Toy	Cowboy suit - CalDTSC - single - for 0-11yr exposure - inhalation	Model_Article_interior	Article interior	child	2 to <3 years	central	average	1e-20	1e-20	1e-20	25	2.6178	0.00191	400	2	Polyethylene terephthalate (PET)	Polyester fabric	Polyethylene terephthalate (PET)	none		0	0	Trunk+arms+legs	Clothes/Towel	3830	0	User-defined	0	central	central	central
TY.CalDTSC.ball.step4inh	Toy interface	Toy	Bouncy ball - CalDTSC - single - for 0-11yr exposure - inhalation	Model_Article_interior	Article interior	child	2 to <3 years	central	average	1e-20	1e-20	1e-20	25	1.02	0.003	655	2	Polyurethane-based materials	PUF-undefined	Generic	none		0	0	Hands	Toy	3830	0	User-defined	0	central	central	central
TY.CalDTSC.letter.step4inh	Toy interface	Toy	Foam bath letters 36pc - CalDTSC - single - for 0-11yr exposure - inhalation	Model_Article_interior	Article interior	child	2 to <3 years	central	average	1e-20	1e-20	1e-20	25	0.976562	0.004	128	0.5	Vinyl acetate-based polymers	Ethylene Vinyl Acetate (EVA)	Ethylene-vinyl acetate copolymer (EVA)	none		0	0	Hands	Toy	3830	0	User-defined	0	central	central	central
TY.CalDTSC.pen.step4inh	Toy interface	Toy	Washale marker pen - CalDTSC - single - for 0-11yr exposure - inhalation	Model_Article_interior	Article interior	child	2 to <3 years	central	average	1e-20	1e-20	1e-20	25	1.11111	0.001	900	1	PP homopolymer	Polypropylene (PP)	Polypropylene (PP) homopolymer	none		0	0	Hands	Toy	3830	0	User-defined	0	central	central	central
TY.CalDTSC.teether.step4inh	Toy interface	Toy	Teething ring - CalDTSC - single - for 0-11yr exposure - inhalation	Model_Article_interior	Article interior	child	2 to <3 years	central	average	1e-20	1e-20	1e-20	25	0.208	0.00637	755	0.5	Synthetic rubber	Generic	Silicone rubber	none		0	0	Hands	Toy	3830	0	User-defined	0	central	central	central
TY.CalDTSC.doll0-bh	Toy interface	Toy	Doll - CalDTSC - single - 2-3yr - 2nd material - high contact	Model_Article_interior	Article interior	child	2 to <3 years	central	high-end				25	0.35	0.001	1200	0.42	Poly acrylnitrile butadiene styrene (ABS), Ethylene vinyl alcohol (EVOH)	Generic	Generic	none		0	0	Hands	Toy	365	1	Other toys	2	central	central	central
TY.CalDTSC.block0-bh	Toy interface	Toy	Building blocks 70pc - CalDTSC - single - 3-6yr - 2nd material - high contact	Model_Article_interior	Article interior	child	3 to <6 years	central	high-end				25	0.276667	0.002	1200	0.664	Rigid polymers	Generic	Generic	none		0	0	Hands	Toy	365	1	Other toys	2	central	central	central
TY.CalDTSC.ball0-bh	Toy interface	Toy	Bouncy ball - CalDTSC - single - 3-6yr - 2nd material - high contact	Model_Article_interior	Article interior	child	3 to <6 years	central	high-end				25	0.102	0.003	1200	0.3672	Flexible PVC	Generic	Polyvinyl chloride (PVC)	none		0	0	Hands	Toy	365	0	User-defined	0	central	central	central
TY.CalDTSC.teether0-bh	Toy interface	Toy	Teething ring - CalDTSC - single - 6-12mo - 2nd material - high contact	Model_Article_interior	Article interior	child	6 to <12 months	central	high-end				25	0.0104	0.00637	1300	0.043	Flexible PVC	Generic	Polyvinyl chloride (PVC)	none		0	0	Hands	Toy	180	1	Toys meant for mouthing	2	central	central	central
TY.CalDTSC.letter0-bh	Toy interface	Toy	Foam bath letters 36pc - CalDTSC - single - 2-3yr - 2nd material - high contact	Model_Article_interior	Article interior	child	2 to <3 years	central	high-end				25	0.226562	0.004	1300	1.17813	Flexible PVC	Generic	Polyvinyl chloride (PVC)	none		0	0	Hands	Toy	365	1	Other toys	2	central	central	central
TY.CalDTSC.car0-bh	Toy interface	Toy	Toy vehicle - CalDTSC - single - 6-11yr - 2nd material - high contact	Model_Article_interior	Article interior	child	6 to <11 years	central	high-end				25	0.124	0.0015	1200	0.2232	General polystyrene (PS)	Generic	Polystyrene (PS)	none		0	0	Hands	Toy	365	0	User-defined	0	central	central	central
TY.CalDTSC.pen0-bh	Toy interface	Toy	Washale marker pen - CalDTSC - single - 6-11yr - 2nd material - high contact	Model_Article_interior	Article interior	child	6 to <11 years	central	high-end				25	0.0058198	0.001	1200	0.00698376	Rigid polymers	Generic	Generic	none		0	0	Hands	Toy	90	1	Other toys	2	central	central	central
TY.CalDTSC.costume0-bh	Toy interface	Toy	Cowboy suit - CalDTSC - single - 3-6yr - 2nd material - high contact	Model_Article_interior	Article interior	child	3 to <6 years	central	high-end				25	0.52356	0.00191	400	0.4	Polyamide (PA)	Polyester fabric	Nylon 6	none		0	0	Trunk+arms+legs	Clothes/Towel	365	1	Non toys	2	central	central	central

## Sheet: Age groups
	6 to <12 months	1 to <2 years	2 to <3 years	3 to <6 years	6 to <11 years	Reference
Body weight (kg)	9.2	11.4	13.8	18.6	31.8	EPA exposure factors handbook Table 8-1
Inhalation rate (m3/d)	5.4	8	8.9	10.1	12	EPA exposure factors handbook Table 6-1
Dust ingestion rate (mg/d)	40	50	30	30	30	EPA exposure factors handbook Chapter 5, 2017 Update, Table 5-1 (Dust, general population central tendency)
Skin area for gaseous uptake (m2)	0.18	0.212	0.244	0.304	0.432	Csiszar 2016 for adult and 1-2 yr. Others are extrapolated.
Fraction of time at home (-)	0.769444	0.739583	0.679861	0.664583	0.620139	EPA exposure factors handbook Table 16-1 (time indoors at residence)
Age-dependent adjustment factor (ADAF) (-)	10	10	3	3	3	U.S. EPA, 2005. Supplemental Guidance for Assessing Susceptibility from Early-Life Exposure to Carcinogens.
Skin area (m2)
Total body	0.45	0.53	0.61	0.76	1.08	EPA exposure factors handbook Table 7-2
Hands	0.024	0.03	0.028	0.037	0.051	EPA exposure factors handbook Table 7-2
Feet	0.029	0.033	0.038	0.049	0.073	EPA exposure factors handbook Table 7-2
Hands and feet	0.053	0.063	0.066	0.086	0.124	EPA exposure factors handbook Table 7-2
Trunk	0.161	0.188	0.25	0.313	0.428	EPA exposure factors handbook Table 7-2
Arms	0.062	0.069	0.088	0.106	0.151	EPA exposure factors handbook Table 7-2
Legs	0.093	0.122	0.154	0.195	0.311	EPA exposure factors handbook Table 7-2
Trunk+arms+legs	0.316	0.379	0.492	0.614	0.89	EPA exposure factors handbook Table 7-2
Mouthing contact	0.001	0.001	0.001	0.001	0.001

## Sheet: D and Kma
CAS	Chem_short	Dm_PVC_doll	Dm_PU_ball	Dm_Silicone_teether	Dm_PET_costume	Dm_PA_costume	Kma_PVC_doll	Kma_PU_ball	Kma_Silicone_teether	Kma_PET_costume	Kma_PA_costume
80-05-7	BPA	8.47783e-15	1.24762e-13	3.25721e-12	6.31992e-20	2.65754e-17	3.50504e+09	3.79606e+08	3.50504e+09	2.43983e+07	2.43983e+07
80-09-1	BPS	6.74301e-15	9.92322e-14	2.59069e-12	5.02667e-20	2.11373e-17	3.08528e+07	3.05586e+06	3.08528e+07	650599	650599
620-92-8	BPF	1.17524e-14	1.72952e-13	4.51531e-12	8.761e-20	3.68402e-17	2.3797e+06	224571	2.3797e+06	91440.5	91440.5
843-55-0	BPZ	5.66771e-15	8.34077e-14	2.17755e-12	4.22507e-20	1.77665e-17	1.69844e+07	1.66339e+06	1.69844e+07	411889	411889
14868-03-2	BPC	5.04741e-15	7.42792e-14	1.93923e-12	3.76267e-20	1.58221e-17	188666	16972.4	188666	13125.4	13125.4
1478-61-1	BPAF	3.23191e-15	4.75618e-14	1.24171e-12	2.40927e-20	1.0131e-17	3.65046e+10	4.13237e+09	3.65046e+10	1.46788e+08	1.46788e+08
1571-75-1	BPAP	4.65738e-15	6.85395e-14	1.78938e-12	3.47191e-20	1.45995e-17	2.33101e+11	2.73273e+10	2.33101e+11	6.07183e+08	6.07183e+08
77-40-7	BPB	7.30809e-15	1.07548e-13	2.8078e-12	5.44792e-20	2.29086e-17	1.01147e+07	980957	1.01147e+07	276949	276949
1675-54-3	BADGE	3.13398e-15	4.61205e-14	1.20408e-12	2.33627e-20	9.82405e-18	9.96721e+10	1.1499e+10	9.96721e+10	3.1678e+08	3.1678e+08
5384-21-4	TMBPF	6.35204e-15	9.34785e-14	2.44048e-12	4.73522e-20	1.99117e-17	1.18298e+07	1.15068e+06	1.18298e+07	312242	312242
3888-22-0	BGF	6.11502e-15	8.99905e-14	2.34941e-12	4.55853e-20	1.91687e-17	1.41214e+08	1.43942e+07	1.41214e+08	2.08543e+06	2.08543e+06
652-67-5	Isosorbide	2.57484e-14	3.78921e-13	9.89261e-12	1.91945e-19	8.07132e-17	752.853	61.0201	752.853	190.961	190.961

## Sheet: BPA_ExpScenarios
Record number	Toy Category/Function	Toy Name	Toy Name Definition Source	Toy Material	Toy Material Source	Toy Use Arena	Toy Use Arena Source	BPA Determination	BPA Level	BPA Level Source	BPS Determination	BPS Level	BPS Level Source	BPF Determination	BPF Level	BPF Level Source	TBBPA Determination	TBBPA Level	TBBPA Source	Age Group	Age Group Source	Object to mouth	Object to mouth units	Object to mouth duration (mean)	Object to mouth duration (95th percentile)	Object to mouth duration units	Object to mouth source	Other relevant activity	Other relevant activity Reason	Other relevant activity Source
1	Exploratory and practice play	Mirrors				Indoor	Team judgement	No	NA	NA	No	NA	NA	No	NA	NA	No	NA	NA	Birth to <1 month?	EPA
2	Exploratory and practice play	mobiles				Indoor	Team judgement	No	NA	NA	No	NA	NA	No	NA	NA	No	NA	NA	Birth to <1 month?	EPA
3	pretend and role play	Dolls/Soft Toys (Non Powered) [10005142]	IC2 database	Synthetic Polymers (synthetic rubber, plastics, foams etc.)		Indoor	Team judgement	Yes	Equal to or greater than 100 but less than 500 ppm	IC2 database										Birth to <1 month?	EPA
4	pretend and role play	Dolls/Soft Toys (Non Powered) [10005142]	IC2 database	Synthetic Polymers (synthetic rubber, plastics, foams etc.)		Indoor	Team judgement	Yes	Equal to or greater than 100 but less than 500 ppm	IC2 database										Birth to <1 month?	EPA
5	pretend and role play	Dolls/Soft Toys (Non Powered) [10005142]	IC2 database	Synthetic Polymers (synthetic rubber, plastics, foams etc.)		Indoor	Team judgement	Yes	Equal to or greater than 1,000 but less than 5,000 ppm	IC2 database										Birth to <1 month?	EPA
6	pretend and role play	Dolls/Soft Toys (Non Powered) [10005142]	IC2 database	Textiles (synthetic fibers and blends)		Indoor	Team judgement										Yes	Equal to or greater than 100 but less than 500 ppm	IC2 database	Birth to <1 month?	EPA
7	pretend and role play	Dolls/Soft Toys (Non Powered) [10005142]	IC2 database	Synthetic Polymers (synthetic rubber, plastics, foams etc.)		Indoor	Team judgement							Yes	Equal to or greater than 100 but less than 500 ppm	IC2 database				Birth to <1 month?	EPA
8	pretend and role play	Dolls/Soft Toys (Non Powered) [10005142]	IC2 database	Synthetic Polymers (synthetic rubber, plastics, foams etc.)		Indoor	Team judgement				Yes	Equal to or greater than 100 but less than 500 ppm	IC2 database							Birth to <1 month?	EPA
9	Exploratory and practice play	Mirrors				Indoor	Team judgement	No	NA	NA	No	NA	NA	No	NA	NA	No	NA	NA	1 to <3 months??	EPA
10	Exploratory and practice play	mobiles				Indoor	Team judgement	No	NA	NA	No	NA	NA	No	NA	NA	No	NA	NA	1 to <3 months??	EPA
11	pretend and role play	Dolls/Soft Toys (Non Powered) [10005142]	IC2 database	Synthetic Polymers (synthetic rubber, plastics, foams etc.)		Indoor	Team judgement	Yes	Equal to or greater than 100 but less than 500 ppm	IC2 database										1 to <3 months??	EPA
12	pretend and role play	Dolls/Soft Toys (Non Powered) [10005142]	IC2 database	Synthetic Polymers (synthetic rubber, plastics, foams etc.)		Indoor	Team judgement	Yes	Equal to or greater than 100 but less than 500 ppm	IC2 database										1 to <3 months??	EPA
13	pretend and role play	Dolls/Soft Toys (Non Powered) [10005142]	IC2 database	Synthetic Polymers (synthetic rubber, plastics, foams etc.)		Indoor	Team judgement	Yes	Equal to or greater than 1,000 but less than 5,000 ppm	IC2 database										1 to <3 months??	EPA
14	pretend and role play	Dolls/Soft Toys (Non Powered) [10005142]	IC2 database	Textiles (synthetic fibers and blends)		Indoor	Team judgement										Yes	Equal to or greater than 100 but less than 500 ppm	IC2 database	1 to <3 months??	EPA
15	pretend and role play	Dolls/Soft Toys (Non Powered) [10005142]	IC2 database	Synthetic Polymers (synthetic rubber, plastics, foams etc.)		Indoor	Team judgement							Yes	Equal to or greater than 100 but less than 500 ppm	IC2 database				1 to <3 months??	EPA
16	pretend and role play	Dolls/Soft Toys (Non Powered) [10005142]	IC2 database	Synthetic Polymers (synthetic rubber, plastics, foams etc.)		Indoor	Team judgement				Yes	Equal to or greater than 100 but less than 500 ppm	IC2 database							1 to <3 months??	EPA
17	Exploratory and practice play	Mirrors				Indoor	Team judgement	No	NA	NA	No	NA	NA	No	NA	NA	No	NA	NA	Birth Through 3 Months??	CPSC
18	Exploratory and practice play	mobiles				Indoor	Team judgement	No	NA	NA	No	NA	NA	No	NA	NA	No	NA	NA	Birth Through 3 Months??	CPSC
19	pretend and role play	Dolls/Soft Toys (Non Powered) [10005142]	IC2 database	Synthetic Polymers (synthetic rubber, plastics, foams etc.)		Indoor	Team judgement	Yes	Equal to or greater than 100 but less than 500 ppm	IC2 database										Birth Through 3 Months??	CPSC
20	pretend and role play	Dolls/Soft Toys (Non Powered) [10005142]	IC2 database	Synthetic Polymers (synthetic rubber, plastics, foams etc.)		Indoor	Team judgement	Yes	Equal to or greater than 100 but less than 500 ppm	IC2 database										Birth Through 3 Months??	CPSC
21	pretend and role play	Dolls/Soft Toys (Non Powered) [10005142]	IC2 database	Synthetic Polymers (synthetic rubber, plastics, foams etc.)		Indoor	Team judgement	Yes	Equal to or greater than 1,000 but less than 5,000 ppm	IC2 database										Birth Through 3 Months??	CPSC
22	pretend and role play	Dolls/Soft Toys (Non Powered) [10005142]	IC2 database	Textiles (synthetic fibers and blends)		Indoor	Team judgement										Yes	Equal to or greater than 100 but less than 500 ppm	IC2 database	Birth Through 3 Months??	CPSC
23	pretend and role play	Dolls/Soft Toys (Non Powered) [10005142]	IC2 database	Synthetic Polymers (synthetic rubber, plastics, foams etc.)		Indoor	Team judgement							Yes	Equal to or greater than 100 but less than 500 ppm	IC2 database				Birth Through 3 Months??	CPSC
24	pretend and role play	Dolls/Soft Toys (Non Powered) [10005142]	IC2 database	Synthetic Polymers (synthetic rubber, plastics, foams etc.)		Indoor	Team judgement				Yes	Equal to or greater than 100 but less than 500 ppm	IC2 database							Birth Through 3 Months??	CPSC
25	Exploratory and practice play	Mirrors				Indoor	Team judgement	No	NA	NA	No	NA	NA	No	NA	NA	No	NA	NA	4 Through 7 Months?	CPSC			11	26	minutes/hr
26	Exploratory and practice play	mobiles				Indoor	Team judgement	No	NA	NA	No	NA	NA	No	NA	NA	No	NA	NA	4 Through 7 Months?	CPSC			11	26	minutes/hr
27	Exploratory and practice play	manipulatives				Indoor	Team judgement	No	NA	NA	No	NA	NA	No	NA	NA	No	NA	NA	4 Through 7 Months?	CPSC			11	26	minutes/hr
28	pretend and role play	Dolls/Soft Toys (Non Powered) [10005142]	IC2 database	Synthetic Polymers (synthetic rubber, plastics, foams etc.)		Indoor	Team judgement	Yes	Equal to or greater than 100 but less than 500 ppm	IC2 database										4 Through 7 Months?	CPSC			11	26	minutes/hr
29	pretend and role play	Dolls/Soft Toys (Non Powered) [10005142]	IC2 database	Synthetic Polymers (synthetic rubber, plastics, foams etc.)		Indoor	Team judgement	Yes	Equal to or greater than 100 but less than 500 ppm	IC2 database										4 Through 7 Months?	CPSC			11	26	minutes/hr
30	pretend and role play	Dolls/Soft Toys (Non Powered) [10005142]	IC2 database	Synthetic Polymers (synthetic rubber, plastics, foams etc.)		Indoor	Team judgement	Yes	Equal to or greater than 1,000 but less than 5,000 ppm	IC2 database										4 Through 7 Months?	CPSC			11	26	minutes/hr
31	pretend and role play	Dolls/Soft Toys (Non Powered) [10005142]	IC2 database	Textiles (synthetic fibers and blends)		Indoor	Team judgement										Yes	Equal to or greater than 100 but less than 500 ppm	IC2 database	4 Through 7 Months?	CPSC			11	26	minutes/hr
32	pretend and role play	Dolls/Soft Toys (Non Powered) [10005142]	IC2 database	Synthetic Polymers (synthetic rubber, plastics, foams etc.)		Indoor	Team judgement							Yes	Equal to or greater than 100 but less than 500 ppm	IC2 database				4 Through 7 Months?	CPSC			11	26	minutes/hr
33	pretend and role play	Dolls/Soft Toys (Non Powered) [10005142]	IC2 database	Synthetic Polymers (synthetic rubber, plastics, foams etc.)		Indoor	Team judgement				Yes	Equal to or greater than 100 but less than 500 ppm	IC2 database							4 Through 7 Months?	CPSC			11	26	minutes/hr
34	media play	musical instruments				Indoor	Team judgement	No	NA	NA	No	NA	NA	No	NA	NA	No	NA	NA	4 Through 7 Months?	CPSC			11	26	minutes/hr
35	Exploratory and practice play	Mirrors				Indoor	Team judgement	No	NA	NA	No	NA	NA	No	NA	NA	No	NA	NA	3 to <6 months??	EPA			11	26	minutes/hr
36	Exploratory and practice play	mobiles				Indoor	Team judgement	No	NA	NA	No	NA	NA	No	NA	NA	No	NA	NA	3 to <6 months??	EPA			11	26	minutes/hr
37	Exploratory and practice play	manipulatives				Indoor	Team judgement	No	NA	NA	No	NA	NA	No	NA	NA	No	NA	NA	3 to <6 months??	EPA			11	26	minutes/hr
38	pretend and role play	Dolls/Soft Toys (Non Powered) [10005142]	IC2 database	Synthetic Polymers (synthetic rubber, plastics, foams etc.)		Indoor	Team judgement	Yes	Equal to or greater than 100 but less than 500 ppm	IC2 database										3 to <6 months??	EPA			11	26	minutes/hr
39	pretend and role play	Dolls/Soft Toys (Non Powered) [10005142]	IC2 database	Synthetic Polymers (synthetic rubber, plastics, foams etc.)		Indoor	Team judgement	Yes	Equal to or greater than 100 but less than 500 ppm	IC2 database										3 to <6 months??	EPA			11	26	minutes/hr
40	pretend and role play	Dolls/Soft Toys (Non Powered) [10005142]	IC2 database	Synthetic Polymers (synthetic rubber, plastics, foams etc.)		Indoor	Team judgement	Yes	Equal to or greater than 1,000 but less than 5,000 ppm	IC2 database										3 to <6 months??	EPA			11	26	minutes/hr
41	pretend and role play	Dolls/Soft Toys (Non Powered) [10005142]	IC2 database	Textiles (synthetic fibers and blends)		Indoor	Team judgement										Yes	Equal to or greater than 100 but less than 500 ppm	IC2 database	3 to <6 months??	EPA			11	26	minutes/hr
42	pretend and role play	Dolls/Soft Toys (Non Powered) [10005142]	IC2 database	Synthetic Polymers (synthetic rubber, plastics, foams etc.)		Indoor	Team judgement							Yes	Equal to or greater than 100 but less than 500 ppm	IC2 database				3 to <6 months??	EPA			11	26	minutes/hr
43	pretend and role play	Dolls/Soft Toys (Non Powered) [10005142]	IC2 database	Synthetic Polymers (synthetic rubber, plastics, foams etc.)		Indoor	Team judgement				Yes	Equal to or greater than 100 but less than 500 ppm	IC2 database							3 to <6 months??	EPA			11	26	minutes/hr
44	media play	musical instruments				Indoor	Team judgement	No	NA	NA	No	NA	NA	No	NA	NA	No	NA	NA	3 to <6 months??	EPA			11	26	minutes/hr
45	Exploratory and practice play	Mirrors				Indoor	Team judgement	No	NA	NA	No	NA	NA	No	NA	NA	No	NA	NA	6 to <12 months??	EPA	20	contacts/hr	11	26	minutes/hr	USEPA EFH
46	Exploratory and practice play	mobiles				Indoor	Team judgement	No	NA	NA	No	NA	NA	No	NA	NA	No	NA	NA	6 to <12 months??	EPA	20	contacts/hr	11	26	minutes/hr	USEPA EFH
47	Exploratory and practice play	manipulatives				Indoor	Team judgement	No	NA	NA	No	NA	NA	No	NA	NA	No	NA	NA	6 to <12 months??	EPA	20	contacts/hr	11	26	minutes/hr	USEPA EFH
48	pretend and role play	Dolls/Soft Toys (Non Powered) [10005142]	IC2 database	Synthetic Polymers (synthetic rubber, plastics, foams etc.)		Indoor	Team judgement	Yes	Equal to or greater than 100 but less than 500 ppm	IC2 database										6 to <12 months??	EPA	20	contacts/hr	11	26	minutes/hr	USEPA EFH
49	pretend and role play	Dolls/Soft Toys (Non Powered) [10005142]	IC2 database	Synthetic Polymers (synthetic rubber, plastics, foams etc.)		Indoor	Team judgement	Yes	Equal to or greater than 100 but less than 500 ppm	IC2 database										6 to <12 months??	EPA	20	contacts/hr	11	26	minutes/hr	USEPA EFH
50	pretend and role play	Dolls/Soft Toys (Non Powered) [10005142]	IC2 database	Synthetic Polymers (synthetic rubber, plastics, foams etc.)		Indoor	Team judgement	Yes	Equal to or greater than 1,000 but less than 5,000 ppm	IC2 database										6 to <12 months??	EPA	20	contacts/hr	11	26	minutes/hr	USEPA EFH
51	pretend and role play	Dolls/Soft Toys (Non Powered) [10005142]	IC2 database	Textiles (synthetic fibers and blends)		Indoor	Team judgement										Yes	Equal to or greater than 100 but less than 500 ppm	IC2 database	6 to <12 months??	EPA	20	contacts/hr	11	26	minutes/hr	USEPA EFH
52	pretend and role play	Dolls/Soft Toys (Non Powered) [10005142]	IC2 database	Synthetic Polymers (synthetic rubber, plastics, foams etc.)		Indoor	Team judgement							Yes	Equal to or greater than 100 but less than 500 ppm	IC2 database				6 to <12 months??	EPA	20	contacts/hr	11	26	minutes/hr	USEPA EFH
53	pretend and role play	Dolls/Soft Toys (Non Powered) [10005142]	IC2 database	Synthetic Polymers (synthetic rubber, plastics, foams etc.)		Indoor	Team judgement				Yes	Equal to or greater than 100 but less than 500 ppm	IC2 database							6 to <12 months??	EPA	20	contacts/hr	11	26	minutes/hr	USEPA EFH
54	media play	musical instruments				Indoor	Team judgement	No	NA	NA	No	NA	NA	No	NA	NA	No	NA	NA	6 to <12 months??	EPA	20	contacts/hr	11	26	minutes/hr	USEPA EFH
55	Exploratory and practice play	Push and pull toys				Indoor	Team judgement	No	NA	NA	No	NA	NA	No	NA	NA	No	NA	NA	8 Through 11 Months??	CPSC	20	contacts/hr	11	26	minutes/hr	USEPA EFH
56	Exploratory and practice play	manipulatives				Indoor	Team judgement	No	NA	NA	No	NA	NA	No	NA	NA	No	NA	NA	8 Through 11 Months??	CPSC	20	contacts/hr	11	26	minutes/hr	USEPA EFH
57	pretend and role play	Dolls/Soft Toys (Non Powered) [10005142]	IC2 database	Synthetic Polymers (synthetic rubber, plastics, foams etc.)		Indoor	Team judgement	Yes	Equal to or greater than 100 but less than 500 ppm	IC2 database										8 Through 11 Months??	CPSC	20	contacts/hr	11	26	minutes/hr	USEPA EFH
58	pretend and role play	Dolls/Soft Toys (Non Powered) [10005142]	IC2 database	Synthetic Polymers (synthetic rubber, plastics, foams etc.)		Indoor	Team judgement	Yes	Equal to or greater than 100 but less than 500 ppm	IC2 database										8 Through 11 Months??	CPSC	20	contacts/hr	11	26	minutes/hr	USEPA EFH
59	pretend and role play	Dolls/Soft Toys (Non Powered) [10005142]	IC2 database	Synthetic Polymers (synthetic rubber, plastics, foams etc.)		Indoor	Team judgement	Yes	Equal to or greater than 1,000 but less than 5,000 ppm	IC2 database										8 Through 11 Months??	CPSC	20	contacts/hr	11	26	minutes/hr	USEPA EFH
60	pretend and role play	Dolls/Soft Toys (Non Powered) [10005142]	IC2 database	Textiles (synthetic fibers and blends)		Indoor	Team judgement										Yes	Equal to or greater than 100 but less than 500 ppm	IC2 database	8 Through 11 Months??	CPSC	20	contacts/hr	11	26	minutes/hr	USEPA EFH
61	pretend and role play	Dolls/Soft Toys (Non Powered) [10005142]	IC2 database	Synthetic Polymers (synthetic rubber, plastics, foams etc.)		Indoor	Team judgement							Yes	Equal to or greater than 100 but less than 500 ppm	IC2 database				8 Through 11 Months??	CPSC	20	contacts/hr	11	26	minutes/hr	USEPA EFH
62	pretend and role play	Dolls/Soft Toys (Non Powered) [10005142]	IC2 database	Synthetic Polymers (synthetic rubber, plastics, foams etc.)		Indoor	Team judgement				Yes	Equal to or greater than 100 but less than 500 ppm	IC2 database							8 Through 11 Months??	CPSC	20	contacts/hr	11	26	minutes/hr	USEPA EFH
63	media play	arts and crafts (soft grip crayons)				Indoor	Team judgement	No	NA	NA	No	NA	NA	No	NA	NA	No	NA	NA	8 Through 11 Months??	CPSC	20	contacts/hr	11	26	minutes/hr	USEPA EFH
64	media play	musical instruments				Indoor	Team judgement	No	NA	NA	No	NA	NA	No	NA	NA	No	NA	NA	8 Through 11 Months??	CPSC	20	contacts/hr	11	26	minutes/hr	USEPA EFH
65	Bath	Rubber toys (e.g., ducks, floating toys)				Indoor	Team judgement	No	NA	NA	No	NA	NA	No	NA	NA	No	NA	NA	8 Through 11 Months??	CPSC	20	contacts/hr	11	26	minutes/hr	USEPA EFH	Bathing	The toy can be played during bathing
66	Exploratory and practice play	Push and pull toys				Indoor	Team judgement	No	NA	NA	No	NA	NA	No	NA	NA	No	NA	NA	1 to <2 years??	EPA	20	contacts/hr	8	22	minutes/hr	USEPA EFH
67	pretend and role play	Dolls/Soft Toys (Non Powered) [10005142]	IC2 database	Synthetic Polymers (synthetic rubber, plastics, foams etc.)		Indoor	Team judgement	Yes	Equal to or greater than 100 but less than 500 ppm	IC2 database										1 to <2 years??	EPA	20	contacts/hr	8	22	minutes/hr	USEPA EFH
68	pretend and role play	Dolls/Soft Toys (Non Powered) [10005142]	IC2 database	Synthetic Polymers (synthetic rubber, plastics, foams etc.)		Indoor	Team judgement	Yes	Equal to or greater than 100 but less than 500 ppm	IC2 database										1 to <2 years??	EPA	20	contacts/hr	8	22	minutes/hr	USEPA EFH
69	pretend and role play	Dolls/Soft Toys (Non Powered) [10005142]	IC2 database	Synthetic Polymers (synthetic rubber, plastics, foams etc.)		Indoor	Team judgement	Yes	Equal to or greater than 100 but less than 500 ppm	IC2 database										1 to <2 years??	EPA	20	contacts/hr	8	22	minutes/hr	USEPA EFH
70	pretend and role play	Dolls/Soft Toys (Non Powered) [10005142]	IC2 database	Textiles (synthetic fibers and blends)		Indoor	Team judgement										Yes	Equal to or greater than 100 but less than 500 ppm	IC2 database	1 to <2 years??	EPA	20	contacts/hr	8	22	minutes/hr	USEPA EFH
71	pretend and role play	Dolls/Soft Toys (Non Powered) [10005142]	IC2 database	Synthetic Polymers (synthetic rubber, plastics, foams etc.)		Indoor	Team judgement							Yes	Equal to or greater than 100 but less than 500 ppm	IC2 database				1 to <2 years??	EPA	20	contacts/hr	8	22	minutes/hr	USEPA EFH
72	pretend and role play	Dolls/Soft Toys (Non Powered) [10005142]	IC2 database	Synthetic Polymers (synthetic rubber, plastics, foams etc.)		Indoor	Team judgement				Yes	Equal to or greater than 100 but less than 500 ppm	IC2 database							1 to <2 years??	EPA	20	contacts/hr	8	22	minutes/hr	USEPA EFH
73	pretend and role play	Fancy Dress Costumes/Accessories Other [10005173]	IC2 database	Synthetic Polymers (synthetic rubber, plastics, foams etc.)		Indoor	Team judgement	Yes	Equal to or greater than 100 but less than 500 ppm	IC2 database										1 to <2 years??	EPA	20	contacts/hr	8	22	minutes/hr	USEPA EFH
74	pretend and role play	Fancy Dress Costumes/Accessories Other [10005173]	IC2 database	Synthetic Polymers (synthetic rubber, plastics, foams etc.)		Indoor	Team judgement				No	NA	NA	No	NA	NA	No	NA	NA	1 to <2 years??	EPA	20	contacts/hr	8	22	minutes/hr	USEPA EFH
75	pretend and role play	Fancy Dress Costumes [10005172]	IC2 database	Synthetic Polymers (synthetic rubber, plastics, foams etc.)		Indoor	Team judgement	Yes	Equal to or greater than 100 but less than 500 ppm	IC2 database										1 to <2 years??	EPA	20	contacts/hr	8	22	minutes/hr	USEPA EFH
76	pretend and role play	Fancy Dress Costumes [10005172]	IC2 database	Inks/Dyes/Pigments		Indoor	Team judgement				No	NA	NA	No	NA	NA	No	NA	NA	1 to <2 years??	EPA	20	contacts/hr	8	22	minutes/hr	USEPA EFH
77	pretend and role play	Headwear [10001329]	IC2 database	Synthetic Polymers (synthetic rubber, plastics, foams etc.)		Indoor	Team judgement	Yes	Equal to or greater than 100 but less than 500 ppm	IC2 database										1 to <2 years??	EPA	20	contacts/hr	8	22	minutes/hr	USEPA EFH
78	pretend and role play	Headwear [10001329]	IC2 database	Synthetic Polymers (synthetic rubber, plastics, foams etc.)		Indoor	Team judgement				No	NA	NA	No	NA	NA	No	NA	NA	1 to <2 years??	EPA	20	contacts/hr	8	22	minutes/hr	USEPA EFH
79	pretend and role play	Fancy Dress Costumes/Accessories Other [10005173]	IC2 database	Synthetic Polymers (synthetic rubber, plastics, foams etc.)		Indoor	Team judgement	Yes	Equal to or greater than 100 but less than 500 ppm	IC2 database										1 to <2 years??	EPA	20	contacts/hr	8	22	minutes/hr	USEPA EFH
80	pretend and role play	Toy Vehicles - Non-ride (Non Powered) [10005193]	IC2 database	Synthetic Polymers (synthetic rubber, plastics, foams etc.)		Indoor	Team judgement	Yes	Equal to or greater than 100 but less than 500 ppm	IC2 database										1 to <2 years??	EPA	20	contacts/hr	8	22	minutes/hr	USEPA EFH
81	pretend and role play	Toy Vehicles - Non-ride (Non Powered) [10005193]	IC2 database	Synthetic Polymers (synthetic rubber, plastics, foams etc.)		Indoor	Team judgement				No	NA	NA	No	NA	NA	No	NA	NA	1 to <2 years??	EPA	20	contacts/hr	8	22	minutes/hr	USEPA EFH
82	Game and activity play	puzzles				Indoor	Team judgement	No	NA	NA	No	NA	NA	No	NA	NA	No	NA	NA	1 to <2 years??	EPA	20	contacts/hr	8	22	minutes/hr	USEPA EFH
83	media play	arts and crafts (crayons, finger paint)				Indoor	Team judgement	No	NA	NA	No	NA	NA	No	NA	NA	No	NA	NA	1 to <2 years??	EPA	20	contacts/hr	8	22	minutes/hr	USEPA EFH
84	media play	musical instruments				Indoor	Team judgement	No	NA	NA	No	NA	NA	No	NA	NA	No	NA	NA	1 to <2 years??	EPA	20	contacts/hr	8	22	minutes/hr	USEPA EFH
85	Bath	Rubber toys (e.g., ducks, floating toys)				Indoor	Team judgement	No	NA	NA	No	NA	NA	No	NA	NA	No	NA	NA	1 to <2 years??	EPA	20	contacts/hr	8	22	minutes/hr	USEPA EFH	Bathing	The toy can be played during bathing
86	Outdoor play	Toys - Ride-on (Powered) [10005188]	IC2 database	Synthetic Polymers (synthetic rubber, plastics, foams etc.)		Outdoor	Team judgement	Yes	Equal to or greater than 100 but less than 500 ppm	IC2 database										1 to <2 years??	EPA	20	contacts/hr	8	22	minutes/hr	USEPA EFH
87	Exploratory and practice play	Push and pull toys				Indoor	Team judgement	No	NA	NA	No	NA	NA	No	NA	NA	No	NA	NA	12 Through 18 Months?	CPSC	20	contacts/hr	8	22	minutes/hr	USEPA EFH
88	pretend and role play	Dolls/Soft Toys (Non Powered) [10005142]	IC2 database	Synthetic Polymers (synthetic rubber, plastics, foams etc.)		Indoor	Team judgement	Yes	Equal to or greater than 100 but less than 500 ppm	IC2 database										12 Through 18 Months?	CPSC	20	contacts/hr	8	22	minutes/hr	USEPA EFH
89	pretend and role play	Dolls/Soft Toys (Non Powered) [10005142]	IC2 database	Synthetic Polymers (synthetic rubber, plastics, foams etc.)		Indoor	Team judgement	Yes	Equal to or greater than 100 but less than 500 ppm	IC2 database										12 Through 18 Months?	CPSC	20	contacts/hr	8	22	minutes/hr	USEPA EFH
90	pretend and role play	Dolls/Soft Toys (Non Powered) [10005142]	IC2 database	Synthetic Polymers (synthetic rubber, plastics, foams etc.)		Indoor	Team judgement	Yes	Equal to or greater than 100 but less than 500 ppm	IC2 database										12 Through 18 Months?	CPSC	20	contacts/hr	8	22	minutes/hr	USEPA EFH
91	pretend and role play	Dolls/Soft Toys (Non Powered) [10005142]	IC2 database	Textiles (synthetic fibers and blends)		Indoor	Team judgement										Yes	Equal to or greater than 100 but less than 500 ppm	IC2 database	12 Through 18 Months?	CPSC	20	contacts/hr	8	22	minutes/hr	USEPA EFH
92	pretend and role play	Dolls/Soft Toys (Non Powered) [10005142]	IC2 database	Synthetic Polymers (synthetic rubber, plastics, foams etc.)		Indoor	Team judgement							Yes	Equal to or greater than 100 but less than 500 ppm	IC2 database				12 Through 18 Months?	CPSC	20	contacts/hr	8	22	minutes/hr	USEPA EFH
93	pretend and role play	Dolls/Soft Toys (Non Powered) [10005142]	IC2 database	Synthetic Polymers (synthetic rubber, plastics, foams etc.)		Indoor	Team judgement				Yes	Equal to or greater than 100 but less than 500 ppm	IC2 database							12 Through 18 Months?	CPSC	20	contacts/hr	8	22	minutes/hr	USEPA EFH
94	pretend and role play	Fancy Dress Costumes/Accessories Other [10005173]	IC2 database	Synthetic Polymers (synthetic rubber, plastics, foams etc.)		Indoor	Team judgement	Yes	Equal to or greater than 100 but less than 500 ppm	IC2 database										12 Through 18 Months?	CPSC	20	contacts/hr	8	22	minutes/hr	USEPA EFH
95	pretend and role play	Fancy Dress Costumes/Accessories Other [10005173]	IC2 database	Synthetic Polymers (synthetic rubber, plastics, foams etc.)		Indoor	Team judgement										Yes	Equal to or greater than 100 but less than 500 ppm	IC2 database	12 Through 18 Months?	CPSC	20	contacts/hr	8	22	minutes/hr	USEPA EFH
96	pretend and role play	Fancy Dress Costumes [10005172]	IC2 database	Synthetic Polymers (synthetic rubber, plastics, foams etc.)		Indoor	Team judgement	Yes	Equal to or greater than 100 but less than 500 ppm	IC2 database										12 Through 18 Months?	CPSC	20	contacts/hr	8	22	minutes/hr	USEPA EFH
97	pretend and role play	Fancy Dress Costumes [10005172]	IC2 database	Inks/Dyes/Pigments		Indoor	Team judgement										Yes	PQL to less than 100 ppm	IC2 database	12 Through 18 Months?	CPSC	20	contacts/hr	8	22	minutes/hr	USEPA EFH
98	pretend and role play	Headwear [10001329]	IC2 database	Synthetic Polymers (synthetic rubber, plastics, foams etc.)		Indoor	Team judgement	Yes	Equal to or greater than 100 but less than 500 ppm	IC2 database										12 Through 18 Months?	CPSC	20	contacts/hr	8	22	minutes/hr	USEPA EFH
99	pretend and role play	Headwear [10001329]	IC2 database	Synthetic Polymers (synthetic rubber, plastics, foams etc.)		Indoor	Team judgement										Yes	Equal to or greater than 100 but less than 500 ppm	IC2 database	12 Through 18 Months?	CPSC	20	contacts/hr	8	22	minutes/hr	USEPA EFH
100	pretend and role play	Fancy Dress Costumes/Accessories Other [10005173]	IC2 database	Synthetic Polymers (synthetic rubber, plastics, foams etc.)		Indoor	Team judgement	Yes	Equal to or greater than 100 but less than 500 ppm	IC2 database										12 Through 18 Months?	CPSC	20	contacts/hr	8	22	minutes/hr	USEPA EFH
101	pretend and role play	Toy Vehicles - Non-ride (Non Powered) [10005193]	IC2 database	Synthetic Polymers (synthetic rubber, plastics, foams etc.)		Indoor	Team judgement	Yes	Equal to or greater than 100 but less than 500 ppm	IC2 database										12 Through 18 Months?	CPSC	20	contacts/hr	8	22	minutes/hr	USEPA EFH
102	pretend and role play	Toy Vehicles - Non-ride (Non Powered) [10005193]	IC2 database	Synthetic Polymers (synthetic rubber, plastics, foams etc.)		Indoor	Team judgement										Yes	Equal to or greater than 100 but less than 500 ppm	IC2 database	12 Through 18 Months?	CPSC	20	contacts/hr	8	22	minutes/hr	USEPA EFH
103	Game and activity play	puzzles				Indoor	Team judgement	No	NA	NA	No	NA	NA	No	NA	NA	No	NA	NA	12 Through 18 Months?	CPSC	20	contacts/hr	8	22	minutes/hr	USEPA EFH
104	media play	arts and crafts (crayons, finger paint)				Indoor	Team judgement	No	NA	NA	No	NA	NA	No	NA	NA	No	NA	NA	12 Through 18 Months?	CPSC	20	contacts/hr	8	22	minutes/hr	USEPA EFH
105	media play	musical instruments				Indoor	Team judgement	No	NA	NA	No	NA	NA	No	NA	NA	No	NA	NA	12 Through 18 Months?	CPSC	20	contacts/hr	8	22	minutes/hr	USEPA EFH
106	Bath	Rubber toys (e.g., ducks, floating toys)				Indoor	Team judgement	No	NA	NA	No	NA	NA	No	NA	NA	No	NA	NA	12 Through 18 Months?	CPSC	20	contacts/hr	8	22	minutes/hr	USEPA EFH	Bathing	The toy can be played during bathing
107	Outdoor play	Toys - Ride-on (Powered) [10005188]	IC2 database	Synthetic Polymers (synthetic rubber, plastics, foams etc.)		Outdoor	Team judgement	Yes	Equal to or greater than 100 but less than 500 ppm	IC2 database										12 Through 18 Months?	CPSC	20	contacts/hr	8	22	minutes/hr	USEPA EFH
108	pretend and role play	Fancy Dress Costumes/Accessories Other [10005173]	IC2 database	Synthetic Polymers (synthetic rubber, plastics, foams etc.)		Indoor	Team judgement	Yes	Equal to or greater than 100 but less than 500 ppm	IC2 database										1 to <2 years??	EPA	20	contacts/hr	8	22	minutes/hr	USEPA EFH
109	pretend and role play	Fancy Dress Costumes [10005172]	IC2 database	Synthetic Polymers (synthetic rubber, plastics, foams etc.)		Indoor	Team judgement	Yes	Equal to or greater than 100 but less than 500 ppm	IC2 database										1 to <2 years??	EPA	20	contacts/hr	8	22	minutes/hr	USEPA EFH
110	pretend and role play	Fancy Dress Costumes [10005172]	IC2 database	Inks/Dyes/Pigments		Indoor	Team judgement										Yes	PQL to less than 100 ppm	IC2 database	1 to <2 years??	EPA	20	contacts/hr	8	22	minutes/hr	USEPA EFH
111	pretend and role play	Fancy Dress Costumes/Accessories Other [10005173]	IC2 database	Synthetic Polymers (synthetic rubber, plastics, foams etc.)		Indoor	Team judgement										Yes	Equal to or greater than 100 but less than 500 ppm	IC2 database	1 to <2 years??	EPA	20	contacts/hr	8	22	minutes/hr	USEPA EFH
112	pretend and role play	Headwear [10001329]	IC2 database	Synthetic Polymers (synthetic rubber, plastics, foams etc.)		Indoor	Team judgement	Yes	Equal to or greater than 100 but less than 500 ppm	IC2 database										1 to <2 years??	EPA	20	contacts/hr	8	22	minutes/hr	USEPA EFH
113	pretend and role play	Headwear [10001329]	IC2 database	Synthetic Polymers (synthetic rubber, plastics, foams etc.)		Indoor	Team judgement										Yes	Equal to or greater than 100 but less than 500 ppm	IC2 database	1 to <2 years??	EPA	20	contacts/hr	8	22	minutes/hr	USEPA EFH
114	pretend and role play	Fancy Dress Costumes/Accessories Other [10005173]	IC2 database	Synthetic Polymers (synthetic rubber, plastics, foams etc.)		Indoor	Team judgement	Yes	Equal to or greater than 100 but less than 500 ppm	IC2 database										1 to <2 years??	EPA	20	contacts/hr	8	22	minutes/hr	USEPA EFH
115	pretend and role play	Toy Vehicles - Non-ride (Non Powered) [10005193]	IC2 database	Synthetic Polymers (synthetic rubber, plastics, foams etc.)		Indoor	Team judgement	Yes	Equal to or greater than 100 but less than 500 ppm	IC2 database										1 to <2 years??	EPA	20	contacts/hr	8	22	minutes/hr	USEPA EFH
116	pretend and role play	Toy Vehicles - Non-ride (Non Powered) [10005193]	IC2 database	Synthetic Polymers (synthetic rubber, plastics, foams etc.)		Indoor	Team judgement										Yes	Equal to or greater than 100 but less than 500 ppm	IC2 database	1 to <2 years??	EPA	20	contacts/hr	8	22	minutes/hr	USEPA EFH
117	Game and activity play	puzzles				Indoor	Team judgement	No	NA	NA	No	NA	NA	No	NA	NA	No	NA	NA	1 to <2 years??	EPA	20	contacts/hr	8	22	minutes/hr	USEPA EFH
118	media play	arts and crafts (crayons, finger paint)				Indoor	Team judgement	No	NA	NA	No	NA	NA	No	NA	NA	No	NA	NA	1 to <2 years??	EPA	20	contacts/hr	8	22	minutes/hr	USEPA EFH
119	media play	musical instruments				Indoor	Team judgement	No	NA	NA	No	NA	NA	No	NA	NA	No	NA	NA	1 to <2 years??	EPA	20	contacts/hr	8	22	minutes/hr	USEPA EFH
120	Bath	Rubber toys (e.g., ducks, floating toys)				Indoor	Team judgement	No	NA	NA	No	NA	NA	No	NA	NA	No	NA	NA	1 to <2 years??	EPA	20	contacts/hr	8	22	minutes/hr	USEPA EFH	Bathing	The toy can be played during bathing
121	Outdoor play	Toys - Ride-on (Powered) [10005188]	IC2 database	Synthetic Polymers (synthetic rubber, plastics, foams etc.)		Outdoor	Team judgement	Yes	Equal to or greater than 100 but less than 500 ppm	IC2 database										1 to <2 years??	EPA	20	contacts/hr	8	22	minutes/hr	USEPA EFH
122	pretend and role play	Fancy Dress Costumes/Accessories Other [10005173]	IC2 database	Synthetic Polymers (synthetic rubber, plastics, foams etc.)		Indoor	Team judgement	Yes	Equal to or greater than 100 but less than 500 ppm	IC2 database										19 Through 23 Months??	CPSC	20	contacts/hr	8	22	minutes/hr	USEPA EFH
123	pretend and role play	Fancy Dress Costumes/Accessories Other [10005173]	IC2 database	Synthetic Polymers (synthetic rubber, plastics, foams etc.)		Indoor	Team judgement										Yes	Equal to or greater than 100 but less than 500 ppm	IC2 database	19 Through 23 Months??	CPSC	21	contacts/hr	8	22	minutes/hr	USEPA EFH
124	pretend and role play	Fancy Dress Costumes [10005172]	IC2 database	Synthetic Polymers (synthetic rubber, plastics, foams etc.)		Indoor	Team judgement	Yes	Equal to or greater than 100 but less than 500 ppm	IC2 database										19 Through 23 Months??	CPSC	22	contacts/hr	8	22	minutes/hr	USEPA EFH
125	pretend and role play	Fancy Dress Costumes [10005172]	IC2 database	Inks/Dyes/Pigments		Indoor	Team judgement										Yes	PQL to less than 100 ppm	IC2 database	19 Through 23 Months??	CPSC	23	contacts/hr	8	22	minutes/hr	USEPA EFH
126	pretend and role play	Headwear [10001329]	IC2 database	Synthetic Polymers (synthetic rubber, plastics, foams etc.)		Indoor	Team judgement	Yes	Equal to or greater than 100 but less than 500 ppm	IC2 database										19 Through 23 Months??	CPSC	24	contacts/hr	8	22	minutes/hr	USEPA EFH
127	pretend and role play	Headwear [10001329]	IC2 database	Synthetic Polymers (synthetic rubber, plastics, foams etc.)		Indoor	Team judgement										Yes	Equal to or greater than 100 but less than 500 ppm	IC2 database	19 Through 23 Months??	CPSC	25	contacts/hr	8	22	minutes/hr	USEPA EFH
128	pretend and role play	Toy Vehicles - Non-ride (Non Powered) [10005193]	IC2 database	Synthetic Polymers (synthetic rubber, plastics, foams etc.)		Indoor	Team judgement	Yes	Equal to or greater than 100 but less than 500 ppm	IC2 database										19 Through 23 Months??	CPSC	26	contacts/hr	8	22	minutes/hr	USEPA EFH
129	pretend and role play	Toy Vehicles - Non-ride (Non Powered) [10005193]	IC2 database	Synthetic Polymers (synthetic rubber, plastics, foams etc.)		Indoor	Team judgement										Yes	Equal to or greater than 100 but less than 500 ppm	IC2 database	19 Through 23 Months??	CPSC	27	contacts/hr	8	22	minutes/hr	USEPA EFH
130	Game and activity play	puzzles				Indoor	Team judgement	No	NA	NA	No	NA	NA	No	NA	NA	No	NA	NA	19 Through 23 Months??	CPSC	20	contacts/hr	8	22	minutes/hr	USEPA EFH
131	media play	arts and crafts (crayons, finger paint)				Indoor	Team judgement	No	NA	NA	No	NA	NA	No	NA	NA	No	NA	NA	19 Through 23 Months??	CPSC	20	contacts/hr	8	22	minutes/hr	USEPA EFH
132	media play	musical instruments				Indoor	Team judgement	No	NA	NA	No	NA	NA	No	NA	NA	No	NA	NA	19 Through 23 Months??	CPSC	20	contacts/hr	8	22	minutes/hr	USEPA EFH
133	Bath	Rubber toys (e.g., ducks, floating toys)				Indoor	Team judgement	No	NA	NA	No	NA	NA	No	NA	NA	No	NA	NA	19 Through 23 Months??	CPSC	20	contacts/hr	8	22	minutes/hr	USEPA EFH	Bathing	The toy can be played during bathing
134	Outdoor play	Toys - Ride-on (Powered) [10005188]	IC2 database	Synthetic Polymers (synthetic rubber, plastics, foams etc.)		Outdoor	Team judgement	Yes	Equal to or greater than 100 but less than 500 ppm	IC2 database										19 Through 23 Months??	CPSC	20	contacts/hr	8	22	minutes/hr	USEPA EFH
135	pretend and role play	Dolls/Soft Toys (Powered) [10005143]	IC2 database	Synthetic Polymers (synthetic rubber, plastics, foams etc.)		Indoor	Team judgement	Yes	Equal to or greater than 100 but less than 500 ppm	IC2 database										2 to <3 years??	EPA	10	contacts/hr	13	11	minutes/hr	USEPA EFH
136	pretend and role play	Dolls/Soft Toys (Powered) [10005143]	IC2 database	Synthetic Polymers (synthetic rubber, plastics, foams etc.)		Indoor	Team judgement	Yes	Equal to or greater than 100 but less than 500 ppm	IC2 database										2 to <3 years??	EPA	10	contacts/hr	13	11	minutes/hr	USEPA EFH
137	pretend and role play	Fancy Dress Costumes/Accessories Other [10005173]	IC2 database	Synthetic Polymers (synthetic rubber, plastics, foams etc.)		Indoor	Team judgement	Yes	Equal to or greater than 100 but less than 500 ppm	IC2 database										2 to <3 years??	EPA	10	contacts/hr	13	11	minutes/hr	USEPA EFH
138	pretend and role play	Fancy Dress Costumes [10005172]	IC2 database	Synthetic Polymers (synthetic rubber, plastics, foams etc.)		Indoor	Team judgement	Yes	Equal to or greater than 100 but less than 500 ppm	IC2 database										2 to <3 years??	EPA	10	contacts/hr	13	11	minutes/hr	USEPA EFH
139	pretend and role play	Headwear [10001329]	IC2 database	Synthetic Polymers (synthetic rubber, plastics, foams etc.)		Indoor	Team judgement	Yes	Equal to or greater than 100 but less than 500 ppm	IC2 database										2 to <3 years??	EPA	10	contacts/hr	13	11	minutes/hr	USEPA EFH
140	pretend and role play	Fancy Dress Costumes/Accessories Other [10005173]	IC2 database	Synthetic Polymers (synthetic rubber, plastics, foams etc.)		Indoor	Team judgement	Yes	Equal to or greater than 100 but less than 500 ppm	IC2 database										2 to <3 years??	EPA	10	contacts/hr	13	11	minutes/hr	USEPA EFH
141	pretend and role play	Toy Vehicles - Non-ride (Non Powered) [10005193]	IC2 database	Synthetic Polymers (synthetic rubber, plastics, foams etc.)		Indoor	Team judgement	Yes	Equal to or greater than 100 but less than 500 ppm	IC2 database										2 to <3 years??	EPA	10	contacts/hr	13	11	minutes/hr	USEPA EFH
142	Building play	blocks				Indoor	Team judgement	No	NA	NA	No	NA	NA	No	NA	NA	No	NA	NA	2 to <3 years??	EPA	10	contacts/hr	13	11	minutes/hr	USEPA EFH
143	Building play	interlocking building materials				Indoor	Team judgement	No	NA	NA	No	NA	NA	No	NA	NA	No	NA	NA	2 to <3 years??	EPA	10	contacts/hr	13	11	minutes/hr	USEPA EFH
144	Building play	Toy Building Blocks (Non Powered) [10005166]	IC2 database	Synthetic Polymers (synthetic rubber, plastics, foams etc.)		Indoor	Team judgement	Yes	Equal to or greater than 100 but less than 500 ppm	IC2 database										2 to <3 years??	EPA	10	contacts/hr	13	11	minutes/hr	USEPA EFH
145	(indoor)Toys	Toys - Ride-on (Powered) [10005188]	IC2 database	Synthetic Polymers (synthetic rubber, plastics, foams etc.)		Indoor	Team judgement	Yes	Equal to or greater than 100 but less than 500 ppm	IC2 database										2 to <3 years??	EPA	10	contacts/hr	13	11	minutes/hr	USEPA EFH
146	Game and activity play	puzzles				Indoor	Team judgement	No	NA	NA	No	NA	NA	No	NA	NA	No	NA	NA	2 to <3 years??	EPA	10	contacts/hr	13	11	minutes/hr	USEPA EFH
147	media play	musical instruments				Indoor	Team judgement	No	NA	NA	No	NA	NA	No	NA	NA	No	NA	NA	2 to <3 years??	EPA	10	contacts/hr	13	11	minutes/hr	USEPA EFH
148	Bath	Rubber toys (e.g., ducks, floating toys)				Indoor	Team judgement	No	NA	NA	No	NA	NA	No	NA	NA	No	NA	NA	2 to <3 years??	EPA	10	contacts/hr	13	11	minutes/hr	USEPA EFH	Bathing	The toy can be played during bathing
149	Outdoor play	Toys - Ride-on (Powered) [10005188]	IC2 database	Synthetic Polymers (synthetic rubber, plastics, foams etc.)		Outdoor	Team judgement	Yes	Equal to or greater than 100 but less than 500 ppm	IC2 database										2 to <3 years??	EPA	10	contacts/hr	13	11	minutes/hr	USEPA EFH
150	pretend and role play	Dolls/Soft Toys (Powered) [10005143]	IC2 database	Synthetic Polymers (synthetic rubber, plastics, foams etc.)		Indoor	Team judgement	Yes	Equal to or greater than 100 but less than 500 ppm	IC2 database										2 Years??	CPSC	10	contacts/hr	13	11	minutes/hr	USEPA EFH
151	pretend and role play	Dolls/Soft Toys (Powered) [10005143]	IC2 database	Synthetic Polymers (synthetic rubber, plastics, foams etc.)		Indoor	Team judgement	Yes	Equal to or greater than 100 but less than 500 ppm	IC2 database										2 Years??	CPSC	10	contacts/hr	13	11	minutes/hr	USEPA EFH
152	pretend and role play	Fancy Dress Costumes/Accessories Other [10005173]	IC2 database	Synthetic Polymers (synthetic rubber, plastics, foams etc.)		Indoor	Team judgement	Yes	Equal to or greater than 100 but less than 500 ppm	IC2 database										2 Years??	CPSC	10	contacts/hr	13	11	minutes/hr	USEPA EFH
153	pretend and role play	Fancy Dress Costumes [10005172]	IC2 database	Synthetic Polymers (synthetic rubber, plastics, foams etc.)		Indoor	Team judgement	Yes	Equal to or greater than 100 but less than 500 ppm	IC2 database										2 Years??	CPSC	10	contacts/hr	13	11	minutes/hr	USEPA EFH
154	pretend and role play	Headwear [10001329]	IC2 database	Synthetic Polymers (synthetic rubber, plastics, foams etc.)		Indoor	Team judgement	Yes	Equal to or greater than 100 but less than 500 ppm	IC2 database										2 Years??	CPSC	10	contacts/hr	13	11	minutes/hr	USEPA EFH
155	pretend and role play	Fancy Dress Costumes/Accessories Other [10005173]	IC2 database	Synthetic Polymers (synthetic rubber, plastics, foams etc.)		Indoor	Team judgement	Yes	Equal to or greater than 100 but less than 500 ppm	IC2 database										2 Years??	CPSC	10	contacts/hr	13	11	minutes/hr	USEPA EFH
156	pretend and role play	Toy Vehicles - Non-ride (Non Powered) [10005193]	IC2 database	Synthetic Polymers (synthetic rubber, plastics, foams etc.)		Indoor	Team judgement	Yes	Equal to or greater than 100 but less than 500 ppm	IC2 database										2 Years??	CPSC	10	contacts/hr	13	11	minutes/hr	USEPA EFH
157	Building play	blocks				Indoor	Team judgement	No	NA	NA	No	NA	NA	No	NA	NA	No	NA	NA	2 Years??	CPSC	10	contacts/hr	13	11	minutes/hr	USEPA EFH
158	Building play	interlocking building materials				Indoor	Team judgement	No	NA	NA	No	NA	NA	No	NA	NA	No	NA	NA	2 Years??	CPSC	10	contacts/hr	13	11	minutes/hr	USEPA EFH
159	Building play	Toy Building Blocks (Non Powered) [10005166]	IC2 database	Synthetic Polymers (synthetic rubber, plastics, foams etc.)		Indoor	Team judgement	Yes	Equal to or greater than 100 but less than 500 ppm	IC2 database										2 Years??	CPSC	10	contacts/hr	13	11	minutes/hr	USEPA EFH
160	(indoor)Toys	Toys - Ride-on (Powered) [10005188]	IC2 database	Synthetic Polymers (synthetic rubber, plastics, foams etc.)		Indoor	Team judgement	Yes	Equal to or greater than 100 but less than 500 ppm	IC2 database										2 Years??	CPSC	10	contacts/hr	13	11	minutes/hr	USEPA EFH
161	Game and activity play	puzzles				Indoor	Team judgement	No	NA	NA	No	NA	NA	No	NA	NA	No	NA	NA	2 Years??	CPSC	10	contacts/hr	13	11	minutes/hr	USEPA EFH
162	media play	musical instruments				Indoor	Team judgement	No	NA	NA	No	NA	NA	No	NA	NA	No	NA	NA	2 Years??	CPSC	10	contacts/hr	13	11	minutes/hr	USEPA EFH
163	Bath	Rubber toys (e.g., ducks, floating toys)				Indoor	Team judgement	No	NA	NA	No	NA	NA	No	NA	NA	No	NA	NA	2 Years??	CPSC	10	contacts/hr	13	11	minutes/hr	USEPA EFH	Bathing	The toy can be played during bathing
164	Outdoor play	Toys - Ride-on (Powered) [10005188]	IC2 database	Synthetic Polymers (synthetic rubber, plastics, foams etc.)		Outdoor	Team judgement	Yes	Equal to or greater than 100 but less than 500 ppm	IC2 database										2 Years??	CPSC	10	contacts/hr	13	11	minutes/hr	USEPA EFH
165	pretend and role play	Pretend play				Indoor	Team judgement	No	NA	NA	No	NA	NA	No	NA	NA	No	NA	NA	3 to <6 years??	EPA	10	contacts/hr				USEPA EFH
166	pretend and role play	Role Play - Kitchen Toys [10005250]	IC2 database	Synthetic Polymers (synthetic rubber, plastics, foams etc.)		Indoor	Team judgement	Yes	PQL to less than 100 ppm	IC2 database										3 to <6 years??	EPA	10	contacts/hr				USEPA EFH
167	pretend and role play	Tiaras [10001093]	IC2 database	Synthetic Polymers (synthetic rubber, plastics, foams etc.)		Indoor	Team judgement	Yes	Equal to or greater than 100 but less than 500 ppm	IC2 database										3 to <6 years??	EPA	10	contacts/hr				USEPA EFH
168	pretend and role play	Tiaras [10001093]	IC2 database	Synthetic Polymers (synthetic rubber, plastics, foams etc.)		Indoor	Team judgement										Yes	Equal to or greater than 100 but less than 500 ppm	IC2 database	3 to <6 years??	EPA	10	contacts/hr				USEPA EFH
169	pretend and role play	Personal Accessories Variety Packs [10001389]	IC2 database	Synthetic Polymers (synthetic rubber, plastics, foams etc.)		Indoor	Team judgement	Yes	Equal to or greater than 100 but less than 500 ppm	IC2 database										3 to <6 years??	EPA	10	contacts/hr				USEPA EFH
170	pretend and role play	Prams/Pushchairs/Strollers [10000793]	IC2 database	Synthetic Polymers (synthetic rubber, plastics, foams etc.)		Indoor	Team judgement	Yes	PQL to less than 100 ppm	IC2 database										3 to <6 years??	EPA	10	contacts/hr				USEPA EFH
171	pretend and role play	Dolls Furniture [10005149]	IC2 database	Surface coatings (paints, plating, waterproofing etc.)		Indoor	Team judgement	Yes	PQL to less than 100 ppm	IC2 database										3 to <6 years??	EPA	10	contacts/hr				USEPA EFH
172	pretend and role play	Fancy Dress Accessories (Non Powered) [10005175]	IC2 database	Synthetic Polymers (synthetic rubber, plastics, foams etc.)		Indoor	Team judgement	Yes	PQL to less than 100 ppm	IC2 database										3 to <6 years??	EPA	10	contacts/hr				USEPA EFH
173	pretend and role play	Dolls/Soft Toys (Powered) [10005143]	IC2 database	Synthetic Polymers (synthetic rubber, plastics, foams etc.)		Indoor	Team judgement	Yes	Equal to or greater than 100 but less than 500 ppm	IC2 database										3 to <6 years??	EPA	10	contacts/hr				USEPA EFH
174	pretend and role play	Dolls/Soft Toys (Powered) [10005143]	IC2 database	Synthetic Polymers (synthetic rubber, plastics, foams etc.)		Indoor	Team judgement	Yes	Equal to or greater than 100 but less than 500 ppm	IC2 database										3 to <6 years??	EPA	10	contacts/hr				USEPA EFH
175	pretend and role play	Dolls/Soft Toys (Powered) [10005143]	IC2 database	Textiles (synthetic fibers and blends)		Indoor	Team judgement							Yes	Equal to or greater than 100 but less than 500 ppm	IC2 database				3 to <6 years??	EPA	10	contacts/hr				USEPA EFH
176	pretend and role play	Dolls/Soft Toys (Non Powered) [10005142]	IC2 database	Synthetic Polymers (synthetic rubber, plastics, foams etc.)		Indoor	Team judgement	Yes	Equal to or greater than 100 but less than 500 ppm	IC2 database										3 to <6 years??	EPA	10	contacts/hr				USEPA EFH
177	pretend and role play	Dolls/Soft Toys (Non Powered) [10005142]	IC2 database	Synthetic Polymers (synthetic rubber, plastics, foams etc.)		Indoor	Team judgement	Yes	Equal to or greater than 100 but less than 500 ppm	IC2 database										3 to <6 years??	EPA	10	contacts/hr				USEPA EFH
178	pretend and role play	Dolls/Soft Toys (Non Powered) [10005142]	IC2 database	Synthetic Polymers (synthetic rubber, plastics, foams etc.)		Indoor	Team judgement	Yes	Equal to or greater than 1,000 but less than 5,000 ppm	IC2 database										3 to <6 years??	EPA	10	contacts/hr				USEPA EFH
179	pretend and role play	Dolls/Soft Toys (Non Powered) [10005142]	IC2 database	Textiles (synthetic fibers and blends)		Indoor	Team judgement										Yes	Equal to or greater than 100 but less than 500 ppm	IC2 database	3 to <6 years??	EPA	10	contacts/hr				USEPA EFH
180	pretend and role play	Dolls/Soft Toys (Non Powered) [10005142]	IC2 database	Synthetic Polymers (synthetic rubber, plastics, foams etc.)		Indoor	Team judgement							Yes	Equal to or greater than 100 but less than 500 ppm	IC2 database				3 to <6 years??	EPA	10	contacts/hr				USEPA EFH
181	pretend and role play	Dolls/Soft Toys (Non Powered) [10005142]	IC2 database	Synthetic Polymers (synthetic rubber, plastics, foams etc.)		Indoor	Team judgement				Yes	Equal to or greater than 100 but less than 500 ppm	IC2 database							3 to <6 years??	EPA	10	contacts/hr				USEPA EFH
182	pretend and role play	Necklaces/Necklets [10001090]	IC2 database	Synthetic Polymers (synthetic rubber, plastics, foams etc.)		Indoor	Team judgement	Yes	Equal to or greater than 100 but less than 500 ppm	IC2 database										3 to <6 years??	EPA	10	contacts/hr				USEPA EFH
183	pretend and role play	Fancy Dress Costumes/Accessories Other [10005173]	IC2 database	Synthetic Polymers (synthetic rubber, plastics, foams etc.)		Indoor	Team judgement	Yes	Equal to or greater than 100 but less than 500 ppm	IC2 database										3 to <6 years??	EPA	10	contacts/hr				USEPA EFH
184	pretend and role play	Fancy Dress Costumes/Accessories Other [10005173]	IC2 database	Synthetic Polymers (synthetic rubber, plastics, foams etc.)		Indoor	Team judgement										Yes	Equal to or greater than 100 but less than 500 ppm	IC2 database	3 to <6 years??	EPA	10	contacts/hr				USEPA EFH
185	pretend and role play	Fancy Dress Costumes [10005172]	IC2 database	Synthetic Polymers (synthetic rubber, plastics, foams etc.)		Indoor	Team judgement	Yes	Equal to or greater than 100 but less than 500 ppm	IC2 database										3 to <6 years??	EPA	10	contacts/hr				USEPA EFH
186	pretend and role play	Fancy Dress Costumes [10005172]	IC2 database	Inks/Dyes/Pigments		Indoor	Team judgement										Yes	PQL to less than 100 ppm	IC2 database	3 to <6 years??	EPA	10	contacts/hr				USEPA EFH
187	pretend and role play	Headwear [10001329]	IC2 database	Synthetic Polymers (synthetic rubber, plastics, foams etc.)		Indoor	Team judgement	Yes	Equal to or greater than 100 but less than 500 ppm	IC2 database										3 to <6 years??	EPA	10	contacts/hr				USEPA EFH
188	pretend and role play	Headwear [10001329]	IC2 database	Synthetic Polymers (synthetic rubber, plastics, foams etc.)		Indoor	Team judgement										Yes	Equal to or greater than 100 but less than 500 ppm	IC2 database	3 to <6 years??	EPA	10	contacts/hr				USEPA EFH
189	pretend and role play	Action Figures (Powered) [10006396]	IC2 database	Synthetic Polymers (synthetic rubber, plastics, foams etc.)		Indoor	Team judgement	Yes	Equal to or greater than 100 but less than 500 ppm	IC2 database										3 to <6 years??	EPA	10	contacts/hr				USEPA EFH
190	pretend and role play	Action Figures (Powered) [10006396]	IC2 database	Synthetic Polymers (synthetic rubber, plastics, foams etc.)		Indoor	Team judgement	Yes	Equal to or greater than 500 but less than 1,000 ppm	IC2 database										3 to <6 years??	EPA	10	contacts/hr				USEPA EFH
191	pretend and role play	Action Figures (Powered) [10006396]	IC2 database	Synthetic Polymers (synthetic rubber, plastics, foams etc.)		Indoor	Team judgement										Yes	Equal to or greater than 100 but less than 500 ppm	IC2 database	3 to <6 years??	EPA	10	contacts/hr				USEPA EFH
192	pretend and role play	Action Figures (Non Powered) [10006395]	IC2 database	Synthetic Polymers (synthetic rubber, plastics, foams etc.)		Indoor	Team judgement	Yes	Equal to or greater than 100 but less than 500 ppm	IC2 database										3 to <6 years??	EPA	10	contacts/hr				USEPA EFH
193	pretend and role play	Action Figures (Non Powered) [10006395]	IC2 database	Synthetic Polymers (synthetic rubber, plastics, foams etc.)		Indoor	Team judgement							Yes	Equal to or greater than 100 but less than 500 ppm	IC2 database				3 to <6 years??	EPA	10	contacts/hr				USEPA EFH
194	pretend and role play	Action Figures (Non Powered) [10006395]	IC2 database	Synthetic Polymers (synthetic rubber, plastics, foams etc.)		Indoor	Team judgement										Yes	Equal to or greater than 100 but less than 500 ppm	IC2 database	3 to <6 years??	EPA	10	contacts/hr				USEPA EFH
195	pretend and role play	Fancy Dress Costumes/Accessories Other [10005173]	IC2 database	Synthetic Polymers (synthetic rubber, plastics, foams etc.)		Indoor	Team judgement	Yes	Equal to or greater than 100 but less than 500 ppm	IC2 database										3 to <6 years??	EPA	10	contacts/hr				USEPA EFH
196	pretend and role play	Fancy Dress Costumes/Accessories Other [10005173]	IC2 database	Synthetic Polymers (synthetic rubber, plastics, foams etc.)		Indoor	Team judgement										Yes	Equal to or greater than 100 but less than 500 ppm	IC2 database	3 to <6 years??	EPA	10	contacts/hr				USEPA EFH
197	pretend and role play	Toy Vehicles - Non-ride (Non Powered) [10005193]	IC2 database	Synthetic Polymers (synthetic rubber, plastics, foams etc.)		Indoor	Team judgement	Yes	Equal to or greater than 100 but less than 500 ppm	IC2 database										3 to <6 years??	EPA	10	contacts/hr				USEPA EFH
198	pretend and role play	Toy Vehicles - Non-ride (Non Powered) [10005193]	IC2 database	Synthetic Polymers (synthetic rubber, plastics, foams etc.)		Indoor	Team judgement										Yes	Equal to or greater than 100 but less than 500 ppm	IC2 database	3 to <6 years??	EPA	10	contacts/hr				USEPA EFH
199	pretend and role play	Toy Vehicles - Non-ride (Powered) [10005194]	IC2 database	Synthetic Polymers (synthetic rubber, plastics, foams etc.)		Indoor	Team judgement	Yes	Equal to or greater than 100 but less than 500 ppm	IC2 database										3 to <6 years??	EPA	10	contacts/hr				USEPA EFH
200	pretend and role play	Toy Vehicles - Non-ride (Powered) [10005194]	IC2 database	Synthetic Polymers (synthetic rubber, plastics, foams etc.)		Indoor	Team judgement										Yes	Equal to or greater than 100 but less than 500 ppm	IC2 database	3 to <6 years??	EPA	10	contacts/hr				USEPA EFH
201	pretend and role play	Practical Jokes [10005443]	IC2 database	Synthetic Polymers (synthetic rubber, plastics, foams etc.)		Indoor	Team judgement	Yes	Equal to or greater than 100 but less than 500 ppm	IC2 database										3 to <6 years??	EPA	10	contacts/hr				USEPA EFH
202	Building play	blocks				Indoor	Team judgement	No	NA	NA	No	NA	NA	No	NA	NA	No	NA	NA	3 to <6 years??	EPA	10	contacts/hr				USEPA EFH
203	Building play	interlocking building materials				Indoor	Team judgement	No	NA	NA	No	NA	NA	No	NA	NA	No	NA	NA	3 to <6 years??	EPA	10	contacts/hr				USEPA EFH
204	Building play	Toy Building Blocks (Non Powered) [10005166]	IC2 database	Synthetic Polymers (synthetic rubber, plastics, foams etc.)		Indoor	Team judgement	Yes	Equal to or greater than 100 but less than 500 ppm	IC2 database										3 to <6 years??	EPA	10	contacts/hr				USEPA EFH
205	(indoor)Toys	Toys - Ride-on (Powered) [10005188]	IC2 database	Synthetic Polymers (synthetic rubber, plastics, foams etc.)		Indoor	Team judgement	Yes	Equal to or greater than 100 but less than 500 ppm	IC2 database										3 to <6 years??	EPA	10	contacts/hr				USEPA EFH
206	Game and activity play	puzzles				Indoor	Team judgement	No	NA	NA	No	NA	NA	No	NA	NA	No	NA	NA	3 to <6 years??	EPA	10	contacts/hr				USEPA EFH
207	media play	musical instruments				Indoor	Team judgement	No	NA	NA	No	NA	NA	No	NA	NA	No	NA	NA	3 to <6 years??	EPA	10	contacts/hr				USEPA EFH
208	media play	Artists Painting/Drawing Supplies Other [10001685]	IC2 database	Synthetic Polymers (synthetic rubber, plastics, foams etc.)		Indoor	Team judgement										Yes	PQL to less than 100 ppm	IC2 database	3 to <6 years??	EPA	10	contacts/hr				USEPA EFH
209	Outdoor play	Toys - Ride-on (Powered) [10005188]	IC2 database	Synthetic Polymers (synthetic rubber, plastics, foams etc.)		Outdoor	Team judgement	Yes	Equal to or greater than 100 but less than 500 ppm	IC2 database										3 to <6 years??	EPA	10	contacts/hr				USEPA EFH
210	pretend and role play	Pretend play				Indoor	Team judgement	No	NA	NA	No	NA	NA	No	NA	NA	No	NA	NA	3 years	CPSC	10	contacts/hr				USEPA EFH
211	pretend and role play	Role Play - Kitchen Toys [10005250]	IC2 database	Synthetic Polymers (synthetic rubber, plastics, foams etc.)		Indoor	Team judgement	Yes	PQL to less than 100 ppm	IC2 database										3 years	CPSC	10	contacts/hr				USEPA EFH
212	pretend and role play	Tiaras [10001093]	IC2 database	Synthetic Polymers (synthetic rubber, plastics, foams etc.)		Indoor	Team judgement	Yes	Equal to or greater than 100 but less than 500 ppm	IC2 database										3 years	CPSC	10	contacts/hr				USEPA EFH
213	pretend and role play	Tiaras [10001093]	IC2 database	Synthetic Polymers (synthetic rubber, plastics, foams etc.)		Indoor	Team judgement										Yes	Equal to or greater than 100 but less than 500 ppm	IC2 database	3 years	CPSC	10	contacts/hr				USEPA EFH
214	pretend and role play	Personal Accessories Variety Packs [10001389]	IC2 database	Synthetic Polymers (synthetic rubber, plastics, foams etc.)		Indoor	Team judgement	Yes	Equal to or greater than 100 but less than 500 ppm	IC2 database										3 years	CPSC	10	contacts/hr				USEPA EFH
215	pretend and role play	Prams/Pushchairs/Strollers [10000793]	IC2 database	Synthetic Polymers (synthetic rubber, plastics, foams etc.)		Indoor	Team judgement	Yes	PQL to less than 100 ppm	IC2 database										3 years	CPSC	10	contacts/hr				USEPA EFH
216	pretend and role play	Dolls Furniture [10005149]	IC2 database	Surface coatings (paints, plating, waterproofing etc.)		Indoor	Team judgement	Yes	PQL to less than 100 ppm	IC2 database										3 years	CPSC	10	contacts/hr				USEPA EFH
217	pretend and role play	Fancy Dress Accessories (Non Powered) [10005175]	IC2 database	Synthetic Polymers (synthetic rubber, plastics, foams etc.)		Indoor	Team judgement	Yes	PQL to less than 100 ppm	IC2 database										3 years	CPSC	10	contacts/hr				USEPA EFH
218	pretend and role play	Dolls/Soft Toys (Powered) [10005143]	IC2 database	Synthetic Polymers (synthetic rubber, plastics, foams etc.)		Indoor	Team judgement	Yes	Equal to or greater than 100 but less than 500 ppm	IC2 database										3 years	CPSC	10	contacts/hr				USEPA EFH
219	pretend and role play	Dolls/Soft Toys (Powered) [10005143]	IC2 database	Synthetic Polymers (synthetic rubber, plastics, foams etc.)		Indoor	Team judgement	Yes	Equal to or greater than 100 but less than 500 ppm	IC2 database										3 years	CPSC	10	contacts/hr				USEPA EFH
220	pretend and role play	Dolls/Soft Toys (Powered) [10005143]	IC2 database	Textiles (synthetic fibers and blends)		Indoor	Team judgement							Yes	Equal to or greater than 100 but less than 500 ppm	IC2 database				3 years	CPSC	10	contacts/hr				USEPA EFH
221	pretend and role play	Dolls/Soft Toys (Non Powered) [10005142]	IC2 database	Synthetic Polymers (synthetic rubber, plastics, foams etc.)		Indoor	Team judgement	Yes	Equal to or greater than 100 but less than 500 ppm	IC2 database										3 years	CPSC	10	contacts/hr				USEPA EFH
222	pretend and role play	Dolls/Soft Toys (Non Powered) [10005142]	IC2 database	Synthetic Polymers (synthetic rubber, plastics, foams etc.)		Indoor	Team judgement	Yes	Equal to or greater than 100 but less than 500 ppm	IC2 database										3 years	CPSC	10	contacts/hr				USEPA EFH
223	pretend and role play	Dolls/Soft Toys (Non Powered) [10005142]	IC2 database	Synthetic Polymers (synthetic rubber, plastics, foams etc.)		Indoor	Team judgement	Yes	Equal to or greater than 1,000 but less than 5,000 ppm	IC2 database										3 years	CPSC	10	contacts/hr				USEPA EFH
224	pretend and role play	Dolls/Soft Toys (Non Powered) [10005142]	IC2 database	Textiles (synthetic fibers and blends)		Indoor	Team judgement										Yes	Equal to or greater than 100 but less than 500 ppm	IC2 database	3 years	CPSC	10	contacts/hr				USEPA EFH
225	pretend and role play	Dolls/Soft Toys (Non Powered) [10005142]	IC2 database	Synthetic Polymers (synthetic rubber, plastics, foams etc.)		Indoor	Team judgement							Yes	Equal to or greater than 100 but less than 500 ppm	IC2 database				3 years	CPSC	10	contacts/hr				USEPA EFH
226	pretend and role play	Dolls/Soft Toys (Non Powered) [10005142]	IC2 database	Synthetic Polymers (synthetic rubber, plastics, foams etc.)		Indoor	Team judgement				Yes	Equal to or greater than 100 but less than 500 ppm	IC2 database							3 years	CPSC	10	contacts/hr				USEPA EFH
227	pretend and role play	Necklaces/Necklets [10001090]	IC2 database	Synthetic Polymers (synthetic rubber, plastics, foams etc.)		Indoor	Team judgement	Yes	Equal to or greater than 100 but less than 500 ppm	IC2 database										3 years	CPSC	10	contacts/hr				USEPA EFH
228	pretend and role play	Fancy Dress Costumes/Accessories Other [10005173]	IC2 database	Synthetic Polymers (synthetic rubber, plastics, foams etc.)		Indoor	Team judgement	Yes	Equal to or greater than 100 but less than 500 ppm	IC2 database										3 years	CPSC	10	contacts/hr				USEPA EFH
229	pretend and role play	Fancy Dress Costumes/Accessories Other [10005173]	IC2 database	Synthetic Polymers (synthetic rubber, plastics, foams etc.)		Indoor	Team judgement										Yes	Equal to or greater than 100 but less than 500 ppm	IC2 database	3 years	CPSC	10	contacts/hr				USEPA EFH
230	pretend and role play	Fancy Dress Costumes [10005172]	IC2 database	Synthetic Polymers (synthetic rubber, plastics, foams etc.)		Indoor	Team judgement	Yes	Equal to or greater than 100 but less than 500 ppm	IC2 database										3 years	CPSC	10	contacts/hr				USEPA EFH
231	pretend and role play	Fancy Dress Costumes [10005172]	IC2 database	Inks/Dyes/Pigments		Indoor	Team judgement										Yes	PQL to less than 100 ppm	IC2 database	3 years	CPSC	10	contacts/hr				USEPA EFH
232	pretend and role play	Headwear [10001329]	IC2 database	Synthetic Polymers (synthetic rubber, plastics, foams etc.)		Indoor	Team judgement	Yes	Equal to or greater than 100 but less than 500 ppm	IC2 database										3 years	CPSC	10	contacts/hr				USEPA EFH
233	pretend and role play	Headwear [10001329]	IC2 database	Synthetic Polymers (synthetic rubber, plastics, foams etc.)		Indoor	Team judgement										Yes	Equal to or greater than 100 but less than 500 ppm	IC2 database	3 years	CPSC	10	contacts/hr				USEPA EFH
234	pretend and role play	Action Figures (Powered) [10006396]	IC2 database	Synthetic Polymers (synthetic rubber, plastics, foams etc.)		Indoor	Team judgement	Yes	Equal to or greater than 100 but less than 500 ppm	IC2 database										3 years	CPSC	10	contacts/hr				USEPA EFH
235	pretend and role play	Action Figures (Powered) [10006396]	IC2 database	Synthetic Polymers (synthetic rubber, plastics, foams etc.)		Indoor	Team judgement	Yes	Equal to or greater than 500 but less than 1,000 ppm	IC2 database										3 years	CPSC	10	contacts/hr				USEPA EFH
236	pretend and role play	Action Figures (Powered) [10006396]	IC2 database	Synthetic Polymers (synthetic rubber, plastics, foams etc.)		Indoor	Team judgement										Yes	Equal to or greater than 100 but less than 500 ppm	IC2 database	3 years	CPSC	10	contacts/hr				USEPA EFH
237	pretend and role play	Action Figures (Non Powered) [10006395]	IC2 database	Synthetic Polymers (synthetic rubber, plastics, foams etc.)		Indoor	Team judgement	Yes	Equal to or greater than 100 but less than 500 ppm	IC2 database										3 years	CPSC	10	contacts/hr				USEPA EFH
238	pretend and role play	Action Figures (Non Powered) [10006395]	IC2 database	Synthetic Polymers (synthetic rubber, plastics, foams etc.)		Indoor	Team judgement							Yes	Equal to or greater than 100 but less than 500 ppm	IC2 database				3 years	CPSC	10	contacts/hr				USEPA EFH
239	pretend and role play	Action Figures (Non Powered) [10006395]	IC2 database	Synthetic Polymers (synthetic rubber, plastics, foams etc.)		Indoor	Team judgement										Yes	Equal to or greater than 100 but less than 500 ppm	IC2 database	3 years	CPSC	10	contacts/hr				USEPA EFH
240	pretend and role play	Fancy Dress Costumes/Accessories Other [10005173]	IC2 database	Synthetic Polymers (synthetic rubber, plastics, foams etc.)		Indoor	Team judgement	Yes	Equal to or greater than 100 but less than 500 ppm	IC2 database										3 years	CPSC	10	contacts/hr				USEPA EFH
241	pretend and role play	Fancy Dress Costumes/Accessories Other [10005173]	IC2 database	Synthetic Polymers (synthetic rubber, plastics, foams etc.)		Indoor	Team judgement										Yes	Equal to or greater than 100 but less than 500 ppm	IC2 database	3 years	CPSC	10	contacts/hr				USEPA EFH
242	pretend and role play	Toy Vehicles - Non-ride (Non Powered) [10005193]	IC2 database	Synthetic Polymers (synthetic rubber, plastics, foams etc.)		Indoor	Team judgement	Yes	Equal to or greater than 100 but less than 500 ppm	IC2 database										3 years	CPSC	10	contacts/hr				USEPA EFH
243	pretend and role play	Toy Vehicles - Non-ride (Non Powered) [10005193]	IC2 database	Synthetic Polymers (synthetic rubber, plastics, foams etc.)		Indoor	Team judgement										Yes	Equal to or greater than 100 but less than 500 ppm	IC2 database	3 years	CPSC	10	contacts/hr				USEPA EFH
244	pretend and role play	Toy Vehicles - Non-ride (Powered) [10005194]	IC2 database	Synthetic Polymers (synthetic rubber, plastics, foams etc.)		Indoor	Team judgement	Yes	Equal to or greater than 100 but less than 500 ppm	IC2 database										3 years	CPSC	10	contacts/hr				USEPA EFH
245	pretend and role play	Toy Vehicles - Non-ride (Powered) [10005194]	IC2 database	Synthetic Polymers (synthetic rubber, plastics, foams etc.)		Indoor	Team judgement										Yes	Equal to or greater than 100 but less than 500 ppm	IC2 database	3 years	CPSC	10	contacts/hr				USEPA EFH
246	pretend and role play	Practical Jokes [10005443]	IC2 database	Synthetic Polymers (synthetic rubber, plastics, foams etc.)		Indoor	Team judgement	Yes	Equal to or greater than 100 but less than 500 ppm	IC2 database										3 years	CPSC	10	contacts/hr				USEPA EFH
247	Building play	blocks				Indoor	Team judgement	No	NA	NA	No	NA	NA	No	NA	NA	No	NA	NA	3 years	CPSC	10	contacts/hr				USEPA EFH
248	Building play	interlocking building materials				Indoor	Team judgement	No	NA	NA	No	NA	NA	No	NA	NA	No	NA	NA	3 years	CPSC	10	contacts/hr				USEPA EFH
249	Building play	Toy Building Blocks (Non Powered) [10005166]	IC2 database	Synthetic Polymers (synthetic rubber, plastics, foams etc.)		Indoor	Team judgement	Yes	Equal to or greater than 100 but less than 500 ppm	IC2 database										3 years	CPSC	10	contacts/hr				USEPA EFH
250	(indoor)Toys	Toys - Ride-on (Powered) [10005188]	IC2 database	Synthetic Polymers (synthetic rubber, plastics, foams etc.)		Indoor	Team judgement	Yes	Equal to or greater than 100 but less than 500 ppm	IC2 database										3 years	CPSC	10	contacts/hr				USEPA EFH
251	Game and activity play	puzzles				Indoor	Team judgement	No	NA	NA	No	NA	NA	No	NA	NA	No	NA	NA	3 years	CPSC	10	contacts/hr				USEPA EFH
252	media play	musical instruments				Indoor	Team judgement	No	NA	NA	No	NA	NA	No	NA	NA	No	NA	NA	3 years	CPSC	10	contacts/hr				USEPA EFH
253	media play	Artists Painting/Drawing Supplies Other [10001685]	IC2 database	Synthetic Polymers (synthetic rubber, plastics, foams etc.)		Indoor	Team judgement										Yes	PQL to less than 100 ppm	IC2 database	3 years	CPSC	10	contacts/hr				USEPA EFH
254	Outdoor play	Toys - Ride-on (Powered) [10005188]	IC2 database	Synthetic Polymers (synthetic rubber, plastics, foams etc.)		Outdoor	Team judgement	Yes	Equal to or greater than 100 but less than 500 ppm	IC2 database										3 years	CPSC	10	contacts/hr				USEPA EFH
255	pretend and role play	Pretend play				Indoor	Team judgement	No	NA	NA	No	NA	NA	No	NA	NA	No	NA	NA	4 through 5 years	CPSC	10	contacts/hr				USEPA EFH
256	pretend and role play	Role Play - Kitchen Toys [10005250]	IC2 database	Synthetic Polymers (synthetic rubber, plastics, foams etc.)		Indoor	Team judgement	Yes	PQL to less than 100 ppm	IC2 database										4 through 5 years	CPSC	10	contacts/hr				USEPA EFH
257	pretend and role play	Tiaras [10001093]	IC2 database	Synthetic Polymers (synthetic rubber, plastics, foams etc.)		Indoor	Team judgement	Yes	Equal to or greater than 100 but less than 500 ppm	IC2 database										4 through 5 years	CPSC	10	contacts/hr				USEPA EFH
258	pretend and role play	Tiaras [10001093]	IC2 database	Synthetic Polymers (synthetic rubber, plastics, foams etc.)		Indoor	Team judgement										Yes	Equal to or greater than 100 but less than 500 ppm	IC2 database	4 through 5 years	CPSC	10	contacts/hr				USEPA EFH
259	pretend and role play	Personal Accessories Variety Packs [10001389]	IC2 database	Synthetic Polymers (synthetic rubber, plastics, foams etc.)		Indoor	Team judgement	Yes	Equal to or greater than 100 but less than 500 ppm	IC2 database										4 through 5 years	CPSC	10	contacts/hr				USEPA EFH
260	pretend and role play	Prams/Pushchairs/Strollers [10000793]	IC2 database	Synthetic Polymers (synthetic rubber, plastics, foams etc.)		Indoor	Team judgement	Yes	PQL to less than 100 ppm	IC2 database										4 through 5 years	CPSC	10	contacts/hr				USEPA EFH
261	pretend and role play	Dolls Furniture [10005149]	IC2 database	Surface coatings (paints, plating, waterproofing etc.)		Indoor	Team judgement	Yes	PQL to less than 100 ppm	IC2 database										4 through 5 years	CPSC	10	contacts/hr				USEPA EFH
262	pretend and role play	Fancy Dress Accessories (Non Powered) [10005175]	IC2 database	Synthetic Polymers (synthetic rubber, plastics, foams etc.)		Indoor	Team judgement	Yes	PQL to less than 100 ppm	IC2 database										4 through 5 years	CPSC	10	contacts/hr				USEPA EFH
263	pretend and role play	Dolls/Soft Toys (Powered) [10005143]	IC2 database	Synthetic Polymers (synthetic rubber, plastics, foams etc.)		Indoor	Team judgement	Yes	Equal to or greater than 100 but less than 500 ppm	IC2 database										4 through 5 years	CPSC	10	contacts/hr				USEPA EFH
264	pretend and role play	Dolls/Soft Toys (Powered) [10005143]	IC2 database	Synthetic Polymers (synthetic rubber, plastics, foams etc.)		Indoor	Team judgement	Yes	Equal to or greater than 100 but less than 500 ppm	IC2 database										4 through 5 years	CPSC	10	contacts/hr				USEPA EFH
265	pretend and role play	Dolls/Soft Toys (Powered) [10005143]	IC2 database	Textiles (synthetic fibers and blends)		Indoor	Team judgement							Yes	Equal to or greater than 100 but less than 500 ppm	IC2 database				4 through 5 years	CPSC	10	contacts/hr				USEPA EFH
266	pretend and role play	Dolls/Soft Toys (Non Powered) [10005142]	IC2 database	Synthetic Polymers (synthetic rubber, plastics, foams etc.)		Indoor	Team judgement	Yes	Equal to or greater than 100 but less than 500 ppm	IC2 database										4 through 5 years	CPSC	10	contacts/hr				USEPA EFH
267	pretend and role play	Dolls/Soft Toys (Non Powered) [10005142]	IC2 database	Synthetic Polymers (synthetic rubber, plastics, foams etc.)		Indoor	Team judgement	Yes	Equal to or greater than 100 but less than 500 ppm	IC2 database										4 through 5 years	CPSC	10	contacts/hr				USEPA EFH
268	pretend and role play	Dolls/Soft Toys (Non Powered) [10005142]	IC2 database	Synthetic Polymers (synthetic rubber, plastics, foams etc.)		Indoor	Team judgement	Yes	Equal to or greater than 1,000 but less than 5,000 ppm	IC2 database										4 through 5 years	CPSC	10	contacts/hr				USEPA EFH
269	pretend and role play	Dolls/Soft Toys (Non Powered) [10005142]	IC2 database	Textiles (synthetic fibers and blends)		Indoor	Team judgement										Yes	Equal to or greater than 100 but less than 500 ppm	IC2 database	4 through 5 years	CPSC	10	contacts/hr				USEPA EFH
270	pretend and role play	Dolls/Soft Toys (Non Powered) [10005142]	IC2 database	Synthetic Polymers (synthetic rubber, plastics, foams etc.)		Indoor	Team judgement							Yes	Equal to or greater than 100 but less than 500 ppm	IC2 database				4 through 5 years	CPSC	10	contacts/hr				USEPA EFH
271	pretend and role play	Dolls/Soft Toys (Non Powered) [10005142]	IC2 database	Synthetic Polymers (synthetic rubber, plastics, foams etc.)		Indoor	Team judgement				Yes	Equal to or greater than 100 but less than 500 ppm	IC2 database							4 through 5 years	CPSC	10	contacts/hr				USEPA EFH
272	pretend and role play	Necklaces/Necklets [10001090]	IC2 database	Synthetic Polymers (synthetic rubber, plastics, foams etc.)		Indoor	Team judgement	Yes	Equal to or greater than 100 but less than 500 ppm	IC2 database										4 through 5 years	CPSC	10	contacts/hr				USEPA EFH
273	pretend and role play	Fancy Dress Costumes/Accessories Other [10005173]	IC2 database	Synthetic Polymers (synthetic rubber, plastics, foams etc.)		Indoor	Team judgement	Yes	Equal to or greater than 100 but less than 500 ppm	IC2 database										4 through 5 years	CPSC	10	contacts/hr				USEPA EFH
274	pretend and role play	Fancy Dress Costumes/Accessories Other [10005173]	IC2 database	Synthetic Polymers (synthetic rubber, plastics, foams etc.)		Indoor	Team judgement										Yes	Equal to or greater than 100 but less than 500 ppm	IC2 database	4 through 5 years	CPSC	10	contacts/hr				USEPA EFH
275	pretend and role play	Fancy Dress Costumes [10005172]	IC2 database	Synthetic Polymers (synthetic rubber, plastics, foams etc.)		Indoor	Team judgement	Yes	Equal to or greater than 100 but less than 500 ppm	IC2 database										4 through 5 years	CPSC	10	contacts/hr				USEPA EFH
276	pretend and role play	Fancy Dress Costumes [10005172]	IC2 database	Inks/Dyes/Pigments		Indoor	Team judgement										Yes	PQL to less than 100 ppm	IC2 database	4 through 5 years	CPSC	10	contacts/hr				USEPA EFH
277	pretend and role play	Headwear [10001329]	IC2 database	Synthetic Polymers (synthetic rubber, plastics, foams etc.)		Indoor	Team judgement	Yes	Equal to or greater than 100 but less than 500 ppm	IC2 database										4 through 5 years	CPSC	10	contacts/hr				USEPA EFH
278	pretend and role play	Headwear [10001329]	IC2 database	Synthetic Polymers (synthetic rubber, plastics, foams etc.)		Indoor	Team judgement										Yes	Equal to or greater than 100 but less than 500 ppm	IC2 database	4 through 5 years	CPSC	10	contacts/hr				USEPA EFH
279	pretend and role play	Action Figures (Powered) [10006396]	IC2 database	Synthetic Polymers (synthetic rubber, plastics, foams etc.)		Indoor	Team judgement	Yes	Equal to or greater than 100 but less than 500 ppm	IC2 database										4 through 5 years	CPSC	10	contacts/hr				USEPA EFH
280	pretend and role play	Action Figures (Powered) [10006396]	IC2 database	Synthetic Polymers (synthetic rubber, plastics, foams etc.)		Indoor	Team judgement	Yes	Equal to or greater than 500 but less than 1,000 ppm	IC2 database										4 through 5 years	CPSC	10	contacts/hr				USEPA EFH
281	pretend and role play	Action Figures (Powered) [10006396]	IC2 database	Synthetic Polymers (synthetic rubber, plastics, foams etc.)		Indoor	Team judgement										Yes	Equal to or greater than 100 but less than 500 ppm	IC2 database	4 through 5 years	CPSC	10	contacts/hr				USEPA EFH
282	pretend and role play	Action Figures (Non Powered) [10006395]	IC2 database	Synthetic Polymers (synthetic rubber, plastics, foams etc.)		Indoor	Team judgement	Yes	Equal to or greater than 100 but less than 500 ppm	IC2 database										4 through 5 years	CPSC	10	contacts/hr				USEPA EFH
283	pretend and role play	Action Figures (Non Powered) [10006395]	IC2 database	Synthetic Polymers (synthetic rubber, plastics, foams etc.)		Indoor	Team judgement							Yes	Equal to or greater than 100 but less than 500 ppm	IC2 database				4 through 5 years	CPSC	10	contacts/hr				USEPA EFH
284	pretend and role play	Action Figures (Non Powered) [10006395]	IC2 database	Synthetic Polymers (synthetic rubber, plastics, foams etc.)		Indoor	Team judgement										Yes	Equal to or greater than 100 but less than 500 ppm	IC2 database	4 through 5 years	CPSC	10	contacts/hr				USEPA EFH
285	pretend and role play	Fancy Dress Costumes/Accessories Other [10005173]	IC2 database	Synthetic Polymers (synthetic rubber, plastics, foams etc.)		Indoor	Team judgement	Yes	Equal to or greater than 100 but less than 500 ppm	IC2 database										4 through 5 years	CPSC	10	contacts/hr				USEPA EFH
286	pretend and role play	Fancy Dress Costumes/Accessories Other [10005173]	IC2 database	Synthetic Polymers (synthetic rubber, plastics, foams etc.)		Indoor	Team judgement										Yes	Equal to or greater than 100 but less than 500 ppm	IC2 database	4 through 5 years	CPSC	10	contacts/hr				USEPA EFH
287	pretend and role play	Toy Vehicles - Non-ride (Non Powered) [10005193]	IC2 database	Synthetic Polymers (synthetic rubber, plastics, foams etc.)		Indoor	Team judgement	Yes	Equal to or greater than 100 but less than 500 ppm	IC2 database										4 through 5 years	CPSC	10	contacts/hr				USEPA EFH
288	pretend and role play	Toy Vehicles - Non-ride (Non Powered) [10005193]	IC2 database	Synthetic Polymers (synthetic rubber, plastics, foams etc.)		Indoor	Team judgement										Yes	Equal to or greater than 100 but less than 500 ppm	IC2 database	4 through 5 years	CPSC	10	contacts/hr				USEPA EFH
289	pretend and role play	Toy Vehicles - Non-ride (Powered) [10005194]	IC2 database	Synthetic Polymers (synthetic rubber, plastics, foams etc.)		Indoor	Team judgement	Yes	Equal to or greater than 100 but less than 500 ppm	IC2 database										4 through 5 years	CPSC	10	contacts/hr				USEPA EFH
290	pretend and role play	Toy Vehicles - Non-ride (Powered) [10005194]	IC2 database	Synthetic Polymers (synthetic rubber, plastics, foams etc.)		Indoor	Team judgement										Yes	Equal to or greater than 100 but less than 500 ppm	IC2 database	4 through 5 years	CPSC	10	contacts/hr				USEPA EFH
291	pretend and role play	Practical Jokes [10005443]	IC2 database	Synthetic Polymers (synthetic rubber, plastics, foams etc.)		Indoor	Team judgement	Yes	Equal to or greater than 100 but less than 500 ppm	IC2 database										4 through 5 years	CPSC	10	contacts/hr				USEPA EFH
292	Building play	blocks				Indoor	Team judgement	No	NA	NA	No	NA	NA	No	NA	NA	No	NA	NA	4 through 5 years	CPSC	10	contacts/hr				USEPA EFH
293	Building play	interlocking building materials				Indoor	Team judgement	No	NA	NA	No	NA	NA	No	NA	NA	No	NA	NA	4 through 5 years	CPSC	10	contacts/hr				USEPA EFH
294	Building play	Toy Building Blocks (Non Powered) [10005166]	IC2 database	Synthetic Polymers (synthetic rubber, plastics, foams etc.)		Indoor	Team judgement	Yes	Equal to or greater than 100 but less than 500 ppm	IC2 database										4 through 5 years	CPSC	10	contacts/hr				USEPA EFH
295	(indoor)Toys	Toys - Ride-on (Powered) [10005188]	IC2 database	Synthetic Polymers (synthetic rubber, plastics, foams etc.)		Indoor	Team judgement	Yes	Equal to or greater than 100 but less than 500 ppm	IC2 database										4 through 5 years	CPSC	10	contacts/hr				USEPA EFH
296	Game and activity play	puzzles				Indoor	Team judgement	No	NA	NA	No	NA	NA	No	NA	NA	No	NA	NA	4 through 5 years	CPSC	10	contacts/hr				USEPA EFH
297	media play	musical instruments				Indoor	Team judgement	No	NA	NA	No	NA	NA	No	NA	NA	No	NA	NA	4 through 5 years	CPSC	10	contacts/hr				USEPA EFH
298	media play	Pens [10001235]	IC2 database	Synthetic Polymers (synthetic rubber, plastics, foams etc.)		Indoor	Team judgement	Yes	Equal to or greater than 100 but less than 500 ppm	IC2 database										4 through 5 years	CPSC	10	contacts/hr				USEPA EFH
299	media play	Artists Painting/Drawing Supplies Other [10001685]	IC2 database	Synthetic Polymers (synthetic rubber, plastics, foams etc.)		Indoor	Team judgement										Yes	PQL to less than 100 ppm	IC2 database	4 through 5 years	CPSC	10	contacts/hr				USEPA EFH
300	Outdoor play	Toys - Ride-on (Powered) [10005188]	IC2 database	Synthetic Polymers (synthetic rubber, plastics, foams etc.)		Outdoor	Team judgement	Yes	Equal to or greater than 100 but less than 500 ppm	IC2 database										4 through 5 years	CPSC	10	contacts/hr				USEPA EFH
301	pretend and role play	Pretend play				Indoor	Team judgement	No	NA	NA	No	NA	NA	No	NA	NA	No	NA	NA	6 through 8 years	CPSC	1	contacts/hr				USEPA EFH
302	pretend and role play	Role Play - Kitchen Toys [10005250]	IC2 database	Synthetic Polymers (synthetic rubber, plastics, foams etc.)		Indoor	Team judgement	Yes	PQL to less than 100 ppm	IC2 database										6 through 8 years	CPSC	1	contacts/hr				USEPA EFH
303	pretend and role play	Tiaras [10001093]	IC2 database	Synthetic Polymers (synthetic rubber, plastics, foams etc.)		Indoor	Team judgement	Yes	Equal to or greater than 100 but less than 500 ppm	IC2 database										6 through 8 years	CPSC	1	contacts/hr				USEPA EFH
304	pretend and role play	Tiaras [10001093]	IC2 database	Synthetic Polymers (synthetic rubber, plastics, foams etc.)		Indoor	Team judgement										Yes	Equal to or greater than 100 but less than 500 ppm	IC2 database	6 through 8 years	CPSC	1	contacts/hr				USEPA EFH
305	pretend and role play	Personal Accessories Variety Packs [10001389]	IC2 database	Synthetic Polymers (synthetic rubber, plastics, foams etc.)		Indoor	Team judgement	Yes	Equal to or greater than 100 but less than 500 ppm	IC2 database										6 through 8 years	CPSC	1	contacts/hr				USEPA EFH
306	pretend and role play	Prams/Pushchairs/Strollers [10000793]	IC2 database	Synthetic Polymers (synthetic rubber, plastics, foams etc.)		Indoor	Team judgement	Yes	PQL to less than 100 ppm	IC2 database										6 through 8 years	CPSC	1	contacts/hr				USEPA EFH
307	pretend and role play	Dolls Furniture [10005149]	IC2 database	Surface coatings (paints, plating, waterproofing etc.)		Indoor	Team judgement	Yes	PQL to less than 100 ppm	IC2 database										6 through 8 years	CPSC	1	contacts/hr				USEPA EFH
308	pretend and role play	Fancy Dress Accessories (Non Powered) [10005175]	IC2 database	Synthetic Polymers (synthetic rubber, plastics, foams etc.)		Indoor	Team judgement	Yes	PQL to less than 100 ppm	IC2 database										6 through 8 years	CPSC	1	contacts/hr				USEPA EFH
309	pretend and role play	Dolls/Soft Toys (Powered) [10005143]	IC2 database	Synthetic Polymers (synthetic rubber, plastics, foams etc.)		Indoor	Team judgement	Yes	Equal to or greater than 100 but less than 500 ppm	IC2 database										6 through 8 years	CPSC	1	contacts/hr				USEPA EFH
310	pretend and role play	Dolls/Soft Toys (Powered) [10005143]	IC2 database	Synthetic Polymers (synthetic rubber, plastics, foams etc.)		Indoor	Team judgement	Yes	Equal to or greater than 100 but less than 500 ppm	IC2 database										6 through 8 years	CPSC	1	contacts/hr				USEPA EFH
311	pretend and role play	Dolls/Soft Toys (Powered) [10005143]	IC2 database	Textiles (synthetic fibers and blends)		Indoor	Team judgement							Yes	Equal to or greater than 100 but less than 500 ppm	IC2 database				6 through 8 years	CPSC	1	contacts/hr				USEPA EFH
312	pretend and role play	Dolls/Soft Toys (Non Powered) [10005142]	IC2 database	Synthetic Polymers (synthetic rubber, plastics, foams etc.)		Indoor	Team judgement	Yes	Equal to or greater than 100 but less than 500 ppm	IC2 database										6 through 8 years	CPSC	1	contacts/hr				USEPA EFH
313	pretend and role play	Dolls/Soft Toys (Non Powered) [10005142]	IC2 database	Synthetic Polymers (synthetic rubber, plastics, foams etc.)		Indoor	Team judgement	Yes	Equal to or greater than 100 but less than 500 ppm	IC2 database										6 through 8 years	CPSC	1	contacts/hr				USEPA EFH
314	pretend and role play	Dolls/Soft Toys (Non Powered) [10005142]	IC2 database	Synthetic Polymers (synthetic rubber, plastics, foams etc.)		Indoor	Team judgement	Yes	Equal to or greater than 1,000 but less than 5,000 ppm	IC2 database										6 through 8 years	CPSC	1	contacts/hr				USEPA EFH
315	pretend and role play	Dolls/Soft Toys (Non Powered) [10005142]	IC2 database	Textiles (synthetic fibers and blends)		Indoor	Team judgement										Yes	Equal to or greater than 100 but less than 500 ppm	IC2 database	6 through 8 years	CPSC	1	contacts/hr				USEPA EFH
316	pretend and role play	Dolls/Soft Toys (Non Powered) [10005142]	IC2 database	Synthetic Polymers (synthetic rubber, plastics, foams etc.)		Indoor	Team judgement							Yes	Equal to or greater than 100 but less than 500 ppm	IC2 database				6 through 8 years	CPSC	1	contacts/hr				USEPA EFH
317	pretend and role play	Dolls/Soft Toys (Non Powered) [10005142]	IC2 database	Synthetic Polymers (synthetic rubber, plastics, foams etc.)		Indoor	Team judgement				Yes	Equal to or greater than 100 but less than 500 ppm	IC2 database							6 through 8 years	CPSC	1	contacts/hr				USEPA EFH
318	pretend and role play	Necklaces/Necklets [10001090]	IC2 database	Synthetic Polymers (synthetic rubber, plastics, foams etc.)		Indoor	Team judgement	Yes	Equal to or greater than 100 but less than 500 ppm	IC2 database										6 through 8 years	CPSC	1	contacts/hr				USEPA EFH
319	pretend and role play	Fancy Dress Costumes/Accessories Other [10005173]	IC2 database	Synthetic Polymers (synthetic rubber, plastics, foams etc.)		Indoor	Team judgement	Yes	Equal to or greater than 100 but less than 500 ppm	IC2 database										6 through 8 years	CPSC	1	contacts/hr				USEPA EFH
320	pretend and role play	Fancy Dress Costumes/Accessories Other [10005173]	IC2 database	Synthetic Polymers (synthetic rubber, plastics, foams etc.)		Indoor	Team judgement										Yes	Equal to or greater than 100 but less than 500 ppm	IC2 database	6 through 8 years	CPSC	1	contacts/hr				USEPA EFH
321	pretend and role play	Fancy Dress Costumes [10005172]	IC2 database	Synthetic Polymers (synthetic rubber, plastics, foams etc.)		Indoor	Team judgement	Yes	Equal to or greater than 100 but less than 500 ppm	IC2 database										6 through 8 years	CPSC	1	contacts/hr				USEPA EFH
322	pretend and role play	Fancy Dress Costumes [10005172]	IC2 database	Inks/Dyes/Pigments		Indoor	Team judgement										Yes	PQL to less than 100 ppm	IC2 database	6 through 8 years	CPSC	1	contacts/hr				USEPA EFH
323	pretend and role play	Headwear [10001329]	IC2 database	Synthetic Polymers (synthetic rubber, plastics, foams etc.)		Indoor	Team judgement	Yes	Equal to or greater than 100 but less than 500 ppm	IC2 database										6 through 8 years	CPSC	1	contacts/hr				USEPA EFH
324	pretend and role play	Headwear [10001329]	IC2 database	Synthetic Polymers (synthetic rubber, plastics, foams etc.)		Indoor	Team judgement										Yes	Equal to or greater than 100 but less than 500 ppm	IC2 database	6 through 8 years	CPSC	1	contacts/hr				USEPA EFH
325	pretend and role play	Action Figures (Powered) [10006396]	IC2 database	Synthetic Polymers (synthetic rubber, plastics, foams etc.)		Indoor	Team judgement	Yes	Equal to or greater than 100 but less than 500 ppm	IC2 database										6 through 8 years	CPSC	1	contacts/hr				USEPA EFH
326	pretend and role play	Action Figures (Powered) [10006396]	IC2 database	Synthetic Polymers (synthetic rubber, plastics, foams etc.)		Indoor	Team judgement	Yes	Equal to or greater than 500 but less than 1,000 ppm	IC2 database										6 through 8 years	CPSC	1	contacts/hr				USEPA EFH
327	pretend and role play	Action Figures (Powered) [10006396]	IC2 database	Synthetic Polymers (synthetic rubber, plastics, foams etc.)		Indoor	Team judgement										Yes	Equal to or greater than 100 but less than 500 ppm	IC2 database	6 through 8 years	CPSC	1	contacts/hr				USEPA EFH
328	pretend and role play	Action Figures (Non Powered) [10006395]	IC2 database	Synthetic Polymers (synthetic rubber, plastics, foams etc.)		Indoor	Team judgement	Yes	Equal to or greater than 100 but less than 500 ppm	IC2 database										6 through 8 years	CPSC	1	contacts/hr				USEPA EFH
329	pretend and role play	Action Figures (Non Powered) [10006395]	IC2 database	Synthetic Polymers (synthetic rubber, plastics, foams etc.)		Indoor	Team judgement							Yes	Equal to or greater than 100 but less than 500 ppm	IC2 database				6 through 8 years	CPSC	1	contacts/hr				USEPA EFH
330	pretend and role play	Action Figures (Non Powered) [10006395]	IC2 database	Synthetic Polymers (synthetic rubber, plastics, foams etc.)		Indoor	Team judgement										Yes	Equal to or greater than 100 but less than 500 ppm	IC2 database	6 through 8 years	CPSC	1	contacts/hr				USEPA EFH
331	pretend and role play	Fancy Dress Costumes/Accessories Other [10005173]	IC2 database	Synthetic Polymers (synthetic rubber, plastics, foams etc.)		Indoor	Team judgement	Yes	Equal to or greater than 100 but less than 500 ppm	IC2 database										6 through 8 years	CPSC	1	contacts/hr				USEPA EFH
332	pretend and role play	Fancy Dress Costumes/Accessories Other [10005173]	IC2 database	Synthetic Polymers (synthetic rubber, plastics, foams etc.)		Indoor	Team judgement										Yes	Equal to or greater than 100 but less than 500 ppm	IC2 database	6 through 8 years	CPSC	1	contacts/hr				USEPA EFH
333	pretend and role play	Toy Vehicles - Non-ride (Non Powered) [10005193]	IC2 database	Synthetic Polymers (synthetic rubber, plastics, foams etc.)		Indoor	Team judgement	Yes	Equal to or greater than 100 but less than 500 ppm	IC2 database										6 through 8 years	CPSC	1	contacts/hr				USEPA EFH
334	pretend and role play	Toy Vehicles - Non-ride (Non Powered) [10005193]	IC2 database	Synthetic Polymers (synthetic rubber, plastics, foams etc.)		Indoor	Team judgement										Yes	Equal to or greater than 100 but less than 500 ppm	IC2 database	6 through 8 years	CPSC	1	contacts/hr				USEPA EFH
335	pretend and role play	Toy Vehicles - Non-ride (Powered) [10005194]	IC2 database	Synthetic Polymers (synthetic rubber, plastics, foams etc.)		Indoor	Team judgement	Yes	Equal to or greater than 100 but less than 500 ppm	IC2 database										6 through 8 years	CPSC	1	contacts/hr				USEPA EFH
336	pretend and role play	Toy Vehicles - Non-ride (Powered) [10005194]	IC2 database	Synthetic Polymers (synthetic rubber, plastics, foams etc.)		Indoor	Team judgement										Yes	Equal to or greater than 100 but less than 500 ppm	IC2 database	6 through 8 years	CPSC	1	contacts/hr				USEPA EFH
337	pretend and role play	Practical Jokes [10005443]	IC2 database	Synthetic Polymers (synthetic rubber, plastics, foams etc.)		Indoor	Team judgement	Yes	Equal to or greater than 100 but less than 500 ppm	IC2 database										6 through 8 years	CPSC	1	contacts/hr				USEPA EFH
338	Building play	blocks				Indoor	Team judgement	No	NA	NA	No	NA	NA	No	NA	NA	No	NA	NA	6 through 8 years	CPSC	1	contacts/hr				USEPA EFH
339	Building play	interlocking building materials				Indoor	Team judgement	No	NA	NA	No	NA	NA	No	NA	NA	No	NA	NA	6 through 8 years	CPSC	1	contacts/hr				USEPA EFH
340	Building play	Toy Building Blocks (Non Powered) [10005166]	IC2 database	Synthetic Polymers (synthetic rubber, plastics, foams etc.)		Indoor	Team judgement	Yes	Equal to or greater than 100 but less than 500 ppm	IC2 database										6 through 8 years	CPSC	1	contacts/hr				USEPA EFH
341	(indoor)Toys	Toys - Ride-on (Powered) [10005188]	IC2 database	Synthetic Polymers (synthetic rubber, plastics, foams etc.)		Indoor	Team judgement	Yes	Equal to or greater than 100 but less than 500 ppm	IC2 database										6 through 8 years	CPSC	1	contacts/hr				USEPA EFH
342	Game and activity play	puzzles				Indoor	Team judgement	No	NA	NA	No	NA	NA	No	NA	NA	No	NA	NA	6 through 8 years	CPSC	1	contacts/hr				USEPA EFH
343	media play	musical instruments				Indoor	Team judgement	No	NA	NA	No	NA	NA	No	NA	NA	No	NA	NA	6 through 8 years	CPSC	1	contacts/hr				USEPA EFH
344	media play	Pens [10001235]	IC2 database	Synthetic Polymers (synthetic rubber, plastics, foams etc.)		Indoor	Team judgement	Yes	Equal to or greater than 100 but less than 500 ppm	IC2 database										6 through 8 years	CPSC	1	contacts/hr				USEPA EFH
345	media play	Artists Painting/Drawing Supplies Other [10001685]	IC2 database	Synthetic Polymers (synthetic rubber, plastics, foams etc.)		Indoor	Team judgement										Yes	PQL to less than 100 ppm	IC2 database	6 through 8 years	CPSC	1	contacts/hr				USEPA EFH
346	Outdoor play	Toys - Ride-on (Powered) [10005188]	IC2 database	Synthetic Polymers (synthetic rubber, plastics, foams etc.)		Outdoor	Team judgement	Yes	Equal to or greater than 100 but less than 500 ppm	IC2 database										6 through 8 years	CPSC	1	contacts/hr				USEPA EFH
347	pretend and role play	Role Play - Kitchen Toys [10005250]	IC2 database	Synthetic Polymers (synthetic rubber, plastics, foams etc.)		Indoor	Team judgement	Yes	PQL to less than 100 ppm	IC2 database										6 through 8 years	CPSC	1	contacts/hr				USEPA EFH
348	pretend and role play	Tiaras [10001093]	IC2 database	Synthetic Polymers (synthetic rubber, plastics, foams etc.)		Indoor	Team judgement	Yes	Equal to or greater than 100 but less than 500 ppm	IC2 database										6 through 8 years	CPSC	1	contacts/hr				USEPA EFH
349	pretend and role play	Tiaras [10001093]	IC2 database	Synthetic Polymers (synthetic rubber, plastics, foams etc.)		Indoor	Team judgement										Yes	Equal to or greater than 100 but less than 500 ppm	IC2 database	6 through 8 years	CPSC	1	contacts/hr				USEPA EFH
350	pretend and role play	Personal Accessories Variety Packs [10001389]	IC2 database	Synthetic Polymers (synthetic rubber, plastics, foams etc.)		Indoor	Team judgement	Yes	Equal to or greater than 100 but less than 500 ppm	IC2 database										6 through 8 years	CPSC	1	contacts/hr				USEPA EFH
351	pretend and role play	Prams/Pushchairs/Strollers [10000793]	IC2 database	Synthetic Polymers (synthetic rubber, plastics, foams etc.)		Indoor	Team judgement	Yes	PQL to less than 100 ppm	IC2 database										6 through 8 years	CPSC	1	contacts/hr				USEPA EFH
352	pretend and role play	Dolls Furniture [10005149]	IC2 database	Surface coatings (paints, plating, waterproofing etc.)		Indoor	Team judgement	Yes	PQL to less than 100 ppm	IC2 database										6 through 8 years	CPSC	1	contacts/hr				USEPA EFH
353	pretend and role play	Fancy Dress Accessories (Non Powered) [10005175]	IC2 database	Synthetic Polymers (synthetic rubber, plastics, foams etc.)		Indoor	Team judgement	Yes	PQL to less than 100 ppm	IC2 database										6 through 8 years	CPSC	1	contacts/hr				USEPA EFH
354	pretend and role play	Dolls/Soft Toys (Powered) [10005143]	IC2 database	Synthetic Polymers (synthetic rubber, plastics, foams etc.)		Indoor	Team judgement	Yes	Equal to or greater than 100 but less than 500 ppm	IC2 database										6 through 8 years	CPSC	1	contacts/hr				USEPA EFH
355	pretend and role play	Dolls/Soft Toys (Powered) [10005143]	IC2 database	Synthetic Polymers (synthetic rubber, plastics, foams etc.)		Indoor	Team judgement	Yes	Equal to or greater than 100 but less than 500 ppm	IC2 database										6 through 8 years	CPSC	1	contacts/hr				USEPA EFH
356	pretend and role play	Dolls/Soft Toys (Powered) [10005143]	IC2 database	Textiles (synthetic fibers and blends)		Indoor	Team judgement							Yes	Equal to or greater than 100 but less than 500 ppm	IC2 database				6 through 8 years	CPSC	1	contacts/hr				USEPA EFH
357	pretend and role play	Dolls/Soft Toys (Non Powered) [10005142]	IC2 database	Synthetic Polymers (synthetic rubber, plastics, foams etc.)		Indoor	Team judgement	Yes	Equal to or greater than 100 but less than 500 ppm	IC2 database										6 through 8 years	CPSC	1	contacts/hr				USEPA EFH
358	pretend and role play	Dolls/Soft Toys (Non Powered) [10005142]	IC2 database	Synthetic Polymers (synthetic rubber, plastics, foams etc.)		Indoor	Team judgement	Yes	Equal to or greater than 100 but less than 500 ppm	IC2 database										6 through 8 years	CPSC	1	contacts/hr				USEPA EFH
359	pretend and role play	Dolls/Soft Toys (Non Powered) [10005142]	IC2 database	Synthetic Polymers (synthetic rubber, plastics, foams etc.)		Indoor	Team judgement	Yes	Equal to or greater than 1,000 but less than 5,000 ppm	IC2 database										6 through 8 years	CPSC	1	contacts/hr				USEPA EFH
360	pretend and role play	Dolls/Soft Toys (Non Powered) [10005142]	IC2 database	Textiles (synthetic fibers and blends)		Indoor	Team judgement										Yes	Equal to or greater than 100 but less than 500 ppm	IC2 database	6 through 8 years	CPSC	1	contacts/hr				USEPA EFH
361	pretend and role play	Dolls/Soft Toys (Non Powered) [10005142]	IC2 database	Synthetic Polymers (synthetic rubber, plastics, foams etc.)		Indoor	Team judgement							Yes	Equal to or greater than 100 but less than 500 ppm	IC2 database				6 through 8 years	CPSC	1	contacts/hr				USEPA EFH
362	pretend and role play	Dolls/Soft Toys (Non Powered) [10005142]	IC2 database	Synthetic Polymers (synthetic rubber, plastics, foams etc.)		Indoor	Team judgement				Yes	Equal to or greater than 100 but less than 500 ppm	IC2 database							6 through 8 years	CPSC	1	contacts/hr				USEPA EFH
363	pretend and role play	Necklaces/Necklets [10001090]	IC2 database	Synthetic Polymers (synthetic rubber, plastics, foams etc.)		Indoor	Team judgement	Yes	Equal to or greater than 100 but less than 500 ppm	IC2 database										6 through 8 years	CPSC	1	contacts/hr				USEPA EFH
364	pretend and role play	Fancy Dress Costumes/Accessories Other [10005173]	IC2 database	Synthetic Polymers (synthetic rubber, plastics, foams etc.)		Indoor	Team judgement	Yes	Equal to or greater than 100 but less than 500 ppm	IC2 database										6 through 8 years	CPSC	1	contacts/hr				USEPA EFH
365	pretend and role play	Fancy Dress Costumes/Accessories Other [10005173]	IC2 database	Synthetic Polymers (synthetic rubber, plastics, foams etc.)		Indoor	Team judgement										Yes	Equal to or greater than 100 but less than 500 ppm	IC2 database	6 through 8 years	CPSC	1	contacts/hr				USEPA EFH
366	pretend and role play	Fancy Dress Costumes [10005172]	IC2 database	Synthetic Polymers (synthetic rubber, plastics, foams etc.)		Indoor	Team judgement	Yes	Equal to or greater than 100 but less than 500 ppm	IC2 database										6 through 8 years	CPSC	1	contacts/hr				USEPA EFH
367	pretend and role play	Fancy Dress Costumes [10005172]	IC2 database	Inks/Dyes/Pigments		Indoor	Team judgement										Yes	PQL to less than 100 ppm	IC2 database	6 through 8 years	CPSC	1	contacts/hr				USEPA EFH
368	pretend and role play	Headwear [10001329]	IC2 database	Synthetic Polymers (synthetic rubber, plastics, foams etc.)		Indoor	Team judgement	Yes	Equal to or greater than 100 but less than 500 ppm	IC2 database										6 through 8 years	CPSC	1	contacts/hr				USEPA EFH
369	pretend and role play	Headwear [10001329]	IC2 database	Synthetic Polymers (synthetic rubber, plastics, foams etc.)		Indoor	Team judgement										Yes	Equal to or greater than 100 but less than 500 ppm	IC2 database	6 through 8 years	CPSC	1	contacts/hr				USEPA EFH
370	pretend and role play	Action Figures (Powered) [10006396]	IC2 database	Synthetic Polymers (synthetic rubber, plastics, foams etc.)		Indoor	Team judgement	Yes	Equal to or greater than 100 but less than 500 ppm	IC2 database										6 through 8 years	CPSC	1	contacts/hr				USEPA EFH
371	pretend and role play	Action Figures (Powered) [10006396]	IC2 database	Synthetic Polymers (synthetic rubber, plastics, foams etc.)		Indoor	Team judgement	Yes	Equal to or greater than 500 but less than 1,000 ppm	IC2 database										6 through 8 years	CPSC	1	contacts/hr				USEPA EFH
372	pretend and role play	Action Figures (Powered) [10006396]	IC2 database	Synthetic Polymers (synthetic rubber, plastics, foams etc.)		Indoor	Team judgement										Yes	Equal to or greater than 100 but less than 500 ppm	IC2 database	6 through 8 years	CPSC	1	contacts/hr				USEPA EFH
373	pretend and role play	Action Figures (Non Powered) [10006395]	IC2 database	Synthetic Polymers (synthetic rubber, plastics, foams etc.)		Indoor	Team judgement	Yes	Equal to or greater than 100 but less than 500 ppm	IC2 database										6 through 8 years	CPSC	1	contacts/hr				USEPA EFH
374	pretend and role play	Action Figures (Non Powered) [10006395]	IC2 database	Synthetic Polymers (synthetic rubber, plastics, foams etc.)		Indoor	Team judgement							Yes	Equal to or greater than 100 but less than 500 ppm	IC2 database				6 through 8 years	CPSC	1	contacts/hr				USEPA EFH
375	pretend and role play	Action Figures (Non Powered) [10006395]	IC2 database	Synthetic Polymers (synthetic rubber, plastics, foams etc.)		Indoor	Team judgement										Yes	Equal to or greater than 100 but less than 500 ppm	IC2 database	6 through 8 years	CPSC	1	contacts/hr				USEPA EFH
376	pretend and role play	Fancy Dress Costumes/Accessories Other [10005173]	IC2 database	Synthetic Polymers (synthetic rubber, plastics, foams etc.)		Indoor	Team judgement	Yes	Equal to or greater than 100 but less than 500 ppm	IC2 database										6 through 8 years	CPSC	1	contacts/hr				USEPA EFH
377	pretend and role play	Fancy Dress Costumes/Accessories Other [10005173]	IC2 database	Synthetic Polymers (synthetic rubber, plastics, foams etc.)		Indoor	Team judgement										Yes	Equal to or greater than 100 but less than 500 ppm	IC2 database	6 through 8 years	CPSC	1	contacts/hr				USEPA EFH
378	pretend and role play	Toy Vehicles - Non-ride (Non Powered) [10005193]	IC2 database	Synthetic Polymers (synthetic rubber, plastics, foams etc.)		Indoor	Team judgement	Yes	Equal to or greater than 100 but less than 500 ppm	IC2 database										6 through 8 years	CPSC	1	contacts/hr				USEPA EFH
379	pretend and role play	Toy Vehicles - Non-ride (Non Powered) [10005193]	IC2 database	Synthetic Polymers (synthetic rubber, plastics, foams etc.)		Indoor	Team judgement										Yes	Equal to or greater than 100 but less than 500 ppm	IC2 database	6 through 8 years	CPSC	1	contacts/hr				USEPA EFH
380	pretend and role play	Toy Vehicles - Non-ride (Powered) [10005194]	IC2 database	Synthetic Polymers (synthetic rubber, plastics, foams etc.)		Indoor	Team judgement	Yes	Equal to or greater than 100 but less than 500 ppm	IC2 database										6 through 8 years	CPSC	1	contacts/hr				USEPA EFH
381	pretend and role play	Toy Vehicles - Non-ride (Powered) [10005194]	IC2 database	Synthetic Polymers (synthetic rubber, plastics, foams etc.)		Indoor	Team judgement										Yes	Equal to or greater than 100 but less than 500 ppm	IC2 database	6 through 8 years	CPSC	1	contacts/hr				USEPA EFH
382	pretend and role play	Practical Jokes [10005443]	IC2 database	Synthetic Polymers (synthetic rubber, plastics, foams etc.)		Indoor	Team judgement	Yes	Equal to or greater than 100 but less than 500 ppm	IC2 database										6 through 8 years	CPSC	1	contacts/hr				USEPA EFH
383	Building play	blocks				Indoor	Team judgement	No	NA	NA	No	NA	NA	No	NA	NA	No	NA	NA	6 through 8 years	CPSC	1	contacts/hr				USEPA EFH
384	Building play	interlocking building materials				Indoor	Team judgement	No	NA	NA	No	NA	NA	No	NA	NA	No	NA	NA	6 through 8 years	CPSC	1	contacts/hr				USEPA EFH
385	Building play	Toy Building Blocks (Non Powered) [10005166]	IC2 database	Synthetic Polymers (synthetic rubber, plastics, foams etc.)		Indoor	Team judgement	Yes	Equal to or greater than 100 but less than 500 ppm	IC2 database										6 through 8 years	CPSC	1	contacts/hr				USEPA EFH
386	Game and activity play	puzzles				Indoor	Team judgement	No	NA	NA	No	NA	NA	No	NA	NA	No	NA	NA	6 through 8 years	CPSC	1	contacts/hr				USEPA EFH
387	media play	musical instruments				Indoor	Team judgement	No	NA	NA	No	NA	NA	No	NA	NA	No	NA	NA	6 through 8 years	CPSC	1	contacts/hr				USEPA EFH
388	media play	Pens [10001235]	IC2 database	Synthetic Polymers (synthetic rubber, plastics, foams etc.)		Indoor	Team judgement	Yes	Equal to or greater than 100 but less than 500 ppm	IC2 database										6 through 8 years	CPSC	1	contacts/hr				USEPA EFH
389	media play	Artists Painting/Drawing Supplies Other [10001685]	IC2 database	Synthetic Polymers (synthetic rubber, plastics, foams etc.)		Indoor	Team judgement										Yes	PQL to less than 100 ppm	IC2 database	6 through 8 years	CPSC	1	contacts/hr				USEPA EFH
390	Outdoor play	Toys - Ride-on (Powered) [10005188]	IC2 database	Synthetic Polymers (synthetic rubber, plastics, foams etc.)		Outdoor	Team judgement	Yes	Equal to or greater than 100 but less than 500 ppm	IC2 database										6 through 8 years	CPSC	1	contacts/hr				USEPA EFH
391	pretend and role play	Pretend play				Indoor	Team judgement	No	NA	NA	No	NA	NA	No	NA	NA	No	NA	NA	6 to <11 years??	EPA	1	contacts/hr				USEPA EFH
392	pretend and role play	Role Play - Kitchen Toys [10005250]	IC2 database	Synthetic Polymers (synthetic rubber, plastics, foams etc.)		Indoor	Team judgement	Yes	PQL to less than 100 ppm	IC2 database										6 to <11 years??	EPA	1	contacts/hr				USEPA EFH
393	pretend and role play	Tiaras [10001093]	IC2 database	Synthetic Polymers (synthetic rubber, plastics, foams etc.)		Indoor	Team judgement	Yes	Equal to or greater than 100 but less than 500 ppm	IC2 database										6 to <11 years??	EPA	1	contacts/hr				USEPA EFH
394	pretend and role play	Tiaras [10001093]	IC2 database	Synthetic Polymers (synthetic rubber, plastics, foams etc.)		Indoor	Team judgement										Yes	Equal to or greater than 100 but less than 500 ppm	IC2 database	6 to <11 years??	EPA	1	contacts/hr				USEPA EFH
395	pretend and role play	Personal Accessories Variety Packs [10001389]	IC2 database	Synthetic Polymers (synthetic rubber, plastics, foams etc.)		Indoor	Team judgement	Yes	Equal to or greater than 100 but less than 500 ppm	IC2 database										6 to <11 years??	EPA	1	contacts/hr				USEPA EFH
396	pretend and role play	Prams/Pushchairs/Strollers [10000793]	IC2 database	Synthetic Polymers (synthetic rubber, plastics, foams etc.)		Indoor	Team judgement	Yes	PQL to less than 100 ppm	IC2 database										6 to <11 years??	EPA	1	contacts/hr				USEPA EFH
397	pretend and role play	Dolls Furniture [10005149]	IC2 database	Surface coatings (paints, plating, waterproofing etc.)		Indoor	Team judgement	Yes	PQL to less than 100 ppm	IC2 database										6 to <11 years??	EPA	1	contacts/hr				USEPA EFH
398	pretend and role play	Fancy Dress Accessories (Non Powered) [10005175]	IC2 database	Synthetic Polymers (synthetic rubber, plastics, foams etc.)		Indoor	Team judgement	Yes	PQL to less than 100 ppm	IC2 database										6 to <11 years??	EPA	1	contacts/hr				USEPA EFH
399	pretend and role play	Dolls/Soft Toys (Powered) [10005143]	IC2 database	Synthetic Polymers (synthetic rubber, plastics, foams etc.)		Indoor	Team judgement	Yes	Equal to or greater than 100 but less than 500 ppm	IC2 database										6 to <11 years??	EPA	1	contacts/hr				USEPA EFH
400	pretend and role play	Dolls/Soft Toys (Powered) [10005143]	IC2 database	Synthetic Polymers (synthetic rubber, plastics, foams etc.)		Indoor	Team judgement	Yes	Equal to or greater than 100 but less than 500 ppm	IC2 database										6 to <11 years??	EPA	1	contacts/hr				USEPA EFH
401	pretend and role play	Dolls/Soft Toys (Powered) [10005143]	IC2 database	Textiles (synthetic fibers and blends)		Indoor	Team judgement							Yes	Equal to or greater than 100 but less than 500 ppm	IC2 database				6 to <11 years??	EPA	1	contacts/hr				USEPA EFH
402	pretend and role play	Dolls/Soft Toys (Non Powered) [10005142]	IC2 database	Synthetic Polymers (synthetic rubber, plastics, foams etc.)		Indoor	Team judgement	Yes	Equal to or greater than 100 but less than 500 ppm	IC2 database										6 to <11 years??	EPA	1	contacts/hr				USEPA EFH
403	pretend and role play	Dolls/Soft Toys (Non Powered) [10005142]	IC2 database	Synthetic Polymers (synthetic rubber, plastics, foams etc.)		Indoor	Team judgement	Yes	Equal to or greater than 100 but less than 500 ppm	IC2 database										6 to <11 years??	EPA	1	contacts/hr				USEPA EFH
404	pretend and role play	Dolls/Soft Toys (Non Powered) [10005142]	IC2 database	Synthetic Polymers (synthetic rubber, plastics, foams etc.)		Indoor	Team judgement	Yes	Equal to or greater than 1,000 but less than 5,000 ppm	IC2 database										6 to <11 years??	EPA	1	contacts/hr				USEPA EFH
405	pretend and role play	Dolls/Soft Toys (Non Powered) [10005142]	IC2 database	Textiles (synthetic fibers and blends)		Indoor	Team judgement										Yes	Equal to or greater than 100 but less than 500 ppm	IC2 database	6 to <11 years??	EPA	1	contacts/hr				USEPA EFH
406	pretend and role play	Dolls/Soft Toys (Non Powered) [10005142]	IC2 database	Synthetic Polymers (synthetic rubber, plastics, foams etc.)		Indoor	Team judgement							Yes	Equal to or greater than 100 but less than 500 ppm	IC2 database				6 to <11 years??	EPA	1	contacts/hr				USEPA EFH
407	pretend and role play	Dolls/Soft Toys (Non Powered) [10005142]	IC2 database	Synthetic Polymers (synthetic rubber, plastics, foams etc.)		Indoor	Team judgement				Yes	Equal to or greater than 100 but less than 500 ppm	IC2 database							6 to <11 years??	EPA	1	contacts/hr				USEPA EFH
408	pretend and role play	Necklaces/Necklets [10001090]	IC2 database	Synthetic Polymers (synthetic rubber, plastics, foams etc.)		Indoor	Team judgement	Yes	Equal to or greater than 100 but less than 500 ppm	IC2 database										6 to <11 years??	EPA	1	contacts/hr				USEPA EFH
409	pretend and role play	Fancy Dress Costumes/Accessories Other [10005173]	IC2 database	Synthetic Polymers (synthetic rubber, plastics, foams etc.)		Indoor	Team judgement	Yes	Equal to or greater than 100 but less than 500 ppm	IC2 database										6 to <11 years??	EPA	1	contacts/hr				USEPA EFH
410	pretend and role play	Fancy Dress Costumes/Accessories Other [10005173]	IC2 database	Synthetic Polymers (synthetic rubber, plastics, foams etc.)		Indoor	Team judgement										Yes	Equal to or greater than 100 but less than 500 ppm	IC2 database	6 to <11 years??	EPA	1	contacts/hr				USEPA EFH
411	pretend and role play	Fancy Dress Costumes [10005172]	IC2 database	Synthetic Polymers (synthetic rubber, plastics, foams etc.)		Indoor	Team judgement	Yes	Equal to or greater than 100 but less than 500 ppm	IC2 database										6 to <11 years??	EPA	1	contacts/hr				USEPA EFH
412	pretend and role play	Fancy Dress Costumes [10005172]	IC2 database	Inks/Dyes/Pigments		Indoor	Team judgement										Yes	PQL to less than 100 ppm	IC2 database	6 to <11 years??	EPA	1	contacts/hr				USEPA EFH
413	pretend and role play	Headwear [10001329]	IC2 database	Synthetic Polymers (synthetic rubber, plastics, foams etc.)		Indoor	Team judgement	Yes	Equal to or greater than 100 but less than 500 ppm	IC2 database										6 to <11 years??	EPA	1	contacts/hr				USEPA EFH
414	pretend and role play	Headwear [10001329]	IC2 database	Synthetic Polymers (synthetic rubber, plastics, foams etc.)		Indoor	Team judgement										Yes	Equal to or greater than 100 but less than 500 ppm	IC2 database	6 to <11 years??	EPA	1	contacts/hr				USEPA EFH
415	pretend and role play	Action Figures (Powered) [10006396]	IC2 database	Synthetic Polymers (synthetic rubber, plastics, foams etc.)		Indoor	Team judgement	Yes	Equal to or greater than 100 but less than 500 ppm	IC2 database										6 to <11 years??	EPA	1	contacts/hr				USEPA EFH
416	pretend and role play	Action Figures (Powered) [10006396]	IC2 database	Synthetic Polymers (synthetic rubber, plastics, foams etc.)		Indoor	Team judgement	Yes	Equal to or greater than 500 but less than 1,000 ppm	IC2 database										6 to <11 years??	EPA	1	contacts/hr				USEPA EFH
417	pretend and role play	Action Figures (Powered) [10006396]	IC2 database	Synthetic Polymers (synthetic rubber, plastics, foams etc.)		Indoor	Team judgement										Yes	Equal to or greater than 100 but less than 500 ppm	IC2 database	6 to <11 years??	EPA	1	contacts/hr				USEPA EFH
418	pretend and role play	Action Figures (Non Powered) [10006395]	IC2 database	Synthetic Polymers (synthetic rubber, plastics, foams etc.)		Indoor	Team judgement	Yes	Equal to or greater than 100 but less than 500 ppm	IC2 database										6 to <11 years??	EPA	1	contacts/hr				USEPA EFH
419	pretend and role play	Action Figures (Non Powered) [10006395]	IC2 database	Synthetic Polymers (synthetic rubber, plastics, foams etc.)		Indoor	Team judgement							Yes	Equal to or greater than 100 but less than 500 ppm	IC2 database				6 to <11 years??	EPA	1	contacts/hr				USEPA EFH
420	pretend and role play	Action Figures (Non Powered) [10006395]	IC2 database	Synthetic Polymers (synthetic rubber, plastics, foams etc.)		Indoor	Team judgement										Yes	Equal to or greater than 100 but less than 500 ppm	IC2 database	6 to <11 years??	EPA	1	contacts/hr				USEPA EFH
421	pretend and role play	Fancy Dress Costumes/Accessories Other [10005173]	IC2 database	Synthetic Polymers (synthetic rubber, plastics, foams etc.)		Indoor	Team judgement	Yes	Equal to or greater than 100 but less than 500 ppm	IC2 database										6 to <11 years??	EPA	1	contacts/hr				USEPA EFH
422	pretend and role play	Fancy Dress Costumes/Accessories Other [10005173]	IC2 database	Synthetic Polymers (synthetic rubber, plastics, foams etc.)		Indoor	Team judgement										Yes	Equal to or greater than 100 but less than 500 ppm	IC2 database	6 to <11 years??	EPA	1	contacts/hr				USEPA EFH
423	pretend and role play	Toy Vehicles - Non-ride (Non Powered) [10005193]	IC2 database	Synthetic Polymers (synthetic rubber, plastics, foams etc.)		Indoor	Team judgement	Yes	Equal to or greater than 100 but less than 500 ppm	IC2 database										6 to <11 years??	EPA	1	contacts/hr				USEPA EFH
424	pretend and role play	Toy Vehicles - Non-ride (Non Powered) [10005193]	IC2 database	Synthetic Polymers (synthetic rubber, plastics, foams etc.)		Indoor	Team judgement										Yes	Equal to or greater than 100 but less than 500 ppm	IC2 database	6 to <11 years??	EPA	1	contacts/hr				USEPA EFH
425	pretend and role play	Toy Vehicles - Non-ride (Powered) [10005194]	IC2 database	Synthetic Polymers (synthetic rubber, plastics, foams etc.)		Indoor	Team judgement	Yes	Equal to or greater than 100 but less than 500 ppm	IC2 database										6 to <11 years??	EPA	1	contacts/hr				USEPA EFH
426	pretend and role play	Toy Vehicles - Non-ride (Powered) [10005194]	IC2 database	Synthetic Polymers (synthetic rubber, plastics, foams etc.)		Indoor	Team judgement										Yes	Equal to or greater than 100 but less than 500 ppm	IC2 database	6 to <11 years??	EPA	1	contacts/hr				USEPA EFH
427	pretend and role play	Practical Jokes [10005443]	IC2 database	Synthetic Polymers (synthetic rubber, plastics, foams etc.)		Indoor	Team judgement	Yes	Equal to or greater than 100 but less than 500 ppm	IC2 database										6 to <11 years??	EPA	1	contacts/hr				USEPA EFH
428	Building play	blocks				Indoor	Team judgement	No	NA	NA	No	NA	NA	No	NA	NA	No	NA	NA	6 to <11 years??	EPA	1	contacts/hr				USEPA EFH
429	Building play	interlocking building materials				Indoor	Team judgement	No	NA	NA	No	NA	NA	No	NA	NA	No	NA	NA	6 to <11 years??	EPA	1	contacts/hr				USEPA EFH
430	Building play	Toy Building Blocks (Non Powered) [10005166]	IC2 database	Synthetic Polymers (synthetic rubber, plastics, foams etc.)		Indoor	Team judgement	Yes	Equal to or greater than 100 but less than 500 ppm	IC2 database										6 to <11 years??	EPA	1	contacts/hr				USEPA EFH
431	(indoor)Toys	Toys - Ride-on (Powered) [10005188]	IC2 database	Synthetic Polymers (synthetic rubber, plastics, foams etc.)		Indoor	Team judgement	Yes	Equal to or greater than 100 but less than 500 ppm	IC2 database										6 to <11 years??	EPA	1	contacts/hr				USEPA EFH
432	Game and activity play	puzzles				Indoor	Team judgement	No	NA	NA	No	NA	NA	No	NA	NA	No	NA	NA	6 to <11 years??	EPA	1	contacts/hr				USEPA EFH
433	media play	musical instruments				Indoor	Team judgement	No	NA	NA	No	NA	NA	No	NA	NA	No	NA	NA	6 to <11 years??	EPA	1	contacts/hr				USEPA EFH
434	media play	Pens [10001235]	IC2 database	Synthetic Polymers (synthetic rubber, plastics, foams etc.)		Indoor	Team judgement	Yes	Equal to or greater than 100 but less than 500 ppm	IC2 database										6 to <11 years??	EPA	1	contacts/hr				USEPA EFH
435	media play	Artists Painting/Drawing Supplies Other [10001685]	IC2 database	Synthetic Polymers (synthetic rubber, plastics, foams etc.)		Indoor	Team judgement										Yes	PQL to less than 100 ppm	IC2 database	6 to <11 years??	EPA	1	contacts/hr				USEPA EFH
436	Outdoor play	Toys - Ride-on (Powered) [10005188]	IC2 database	Synthetic Polymers (synthetic rubber, plastics, foams etc.)		Outdoor	Team judgement	Yes	Equal to or greater than 100 but less than 500 ppm	IC2 database										6 to <11 years??	EPA	1	contacts/hr				USEPA EFH
437	pretend and role play	Role Play - Kitchen Toys [10005250]	IC2 database	Synthetic Polymers (synthetic rubber, plastics, foams etc.)		Indoor	Team judgement	Yes	PQL to less than 100 ppm	IC2 database										6 to <11 years??	EPA	1	contacts/hr				USEPA EFH
438	pretend and role play	Tiaras [10001093]	IC2 database	Synthetic Polymers (synthetic rubber, plastics, foams etc.)		Indoor	Team judgement	Yes	Equal to or greater than 100 but less than 500 ppm	IC2 database										6 to <11 years??	EPA	1	contacts/hr				USEPA EFH
439	pretend and role play	Tiaras [10001093]	IC2 database	Synthetic Polymers (synthetic rubber, plastics, foams etc.)		Indoor	Team judgement										Yes	Equal to or greater than 100 but less than 500 ppm	IC2 database	6 to <11 years??	EPA	1	contacts/hr				USEPA EFH
440	pretend and role play	Personal Accessories Variety Packs [10001389]	IC2 database	Synthetic Polymers (synthetic rubber, plastics, foams etc.)		Indoor	Team judgement	Yes	Equal to or greater than 100 but less than 500 ppm	IC2 database										6 to <11 years??	EPA	1	contacts/hr				USEPA EFH
441	pretend and role play	Prams/Pushchairs/Strollers [10000793]	IC2 database	Synthetic Polymers (synthetic rubber, plastics, foams etc.)		Indoor	Team judgement	Yes	PQL to less than 100 ppm	IC2 database										6 to <11 years??	EPA	1	contacts/hr				USEPA EFH
442	pretend and role play	Dolls Furniture [10005149]	IC2 database	Surface coatings (paints, plating, waterproofing etc.)		Indoor	Team judgement	Yes	PQL to less than 100 ppm	IC2 database										6 to <11 years??	EPA	1	contacts/hr				USEPA EFH
443	pretend and role play	Fancy Dress Accessories (Non Powered) [10005175]	IC2 database	Synthetic Polymers (synthetic rubber, plastics, foams etc.)		Indoor	Team judgement	Yes	PQL to less than 100 ppm	IC2 database										6 to <11 years??	EPA	1	contacts/hr				USEPA EFH
444	pretend and role play	Dolls/Soft Toys (Powered) [10005143]	IC2 database	Synthetic Polymers (synthetic rubber, plastics, foams etc.)		Indoor	Team judgement	Yes	Equal to or greater than 100 but less than 500 ppm	IC2 database										6 to <11 years??	EPA	1	contacts/hr				USEPA EFH
445	pretend and role play	Dolls/Soft Toys (Powered) [10005143]	IC2 database	Synthetic Polymers (synthetic rubber, plastics, foams etc.)		Indoor	Team judgement	Yes	Equal to or greater than 100 but less than 500 ppm	IC2 database										6 to <11 years??	EPA	1	contacts/hr				USEPA EFH
446	pretend and role play	Dolls/Soft Toys (Powered) [10005143]	IC2 database	Textiles (synthetic fibers and blends)		Indoor	Team judgement							Yes	Equal to or greater than 100 but less than 500 ppm	IC2 database				6 to <11 years??	EPA	1	contacts/hr				USEPA EFH
447	pretend and role play	Dolls/Soft Toys (Non Powered) [10005142]	IC2 database	Synthetic Polymers (synthetic rubber, plastics, foams etc.)		Indoor	Team judgement	Yes	Equal to or greater than 100 but less than 500 ppm	IC2 database										6 to <11 years??	EPA	1	contacts/hr				USEPA EFH
448	pretend and role play	Dolls/Soft Toys (Non Powered) [10005142]	IC2 database	Synthetic Polymers (synthetic rubber, plastics, foams etc.)		Indoor	Team judgement	Yes	Equal to or greater than 100 but less than 500 ppm	IC2 database										6 to <11 years??	EPA	1	contacts/hr				USEPA EFH
449	pretend and role play	Dolls/Soft Toys (Non Powered) [10005142]	IC2 database	Synthetic Polymers (synthetic rubber, plastics, foams etc.)		Indoor	Team judgement	Yes	Equal to or greater than 1,000 but less than 5,000 ppm	IC2 database										6 to <11 years??	EPA	1	contacts/hr				USEPA EFH
450	pretend and role play	Dolls/Soft Toys (Non Powered) [10005142]	IC2 database	Textiles (synthetic fibers and blends)		Indoor	Team judgement										Yes	Equal to or greater than 100 but less than 500 ppm	IC2 database	6 to <11 years??	EPA	1	contacts/hr				USEPA EFH
451	pretend and role play	Dolls/Soft Toys (Non Powered) [10005142]	IC2 database	Synthetic Polymers (synthetic rubber, plastics, foams etc.)		Indoor	Team judgement							Yes	Equal to or greater than 100 but less than 500 ppm	IC2 database				6 to <11 years??	EPA	1	contacts/hr				USEPA EFH
452	pretend and role play	Dolls/Soft Toys (Non Powered) [10005142]	IC2 database	Synthetic Polymers (synthetic rubber, plastics, foams etc.)		Indoor	Team judgement				Yes	Equal to or greater than 100 but less than 500 ppm	IC2 database							6 to <11 years??	EPA	1	contacts/hr				USEPA EFH
453	pretend and role play	Necklaces/Necklets [10001090]	IC2 database	Synthetic Polymers (synthetic rubber, plastics, foams etc.)		Indoor	Team judgement	Yes	Equal to or greater than 100 but less than 500 ppm	IC2 database										6 to <11 years??	EPA	1	contacts/hr				USEPA EFH
454	pretend and role play	Fancy Dress Costumes/Accessories Other [10005173]	IC2 database	Synthetic Polymers (synthetic rubber, plastics, foams etc.)		Indoor	Team judgement	Yes	Equal to or greater than 100 but less than 500 ppm	IC2 database										6 to <11 years??	EPA	1	contacts/hr				USEPA EFH
455	pretend and role play	Fancy Dress Costumes/Accessories Other [10005173]	IC2 database	Synthetic Polymers (synthetic rubber, plastics, foams etc.)		Indoor	Team judgement										Yes	Equal to or greater than 100 but less than 500 ppm	IC2 database	6 to <11 years??	EPA	1	contacts/hr				USEPA EFH
456	pretend and role play	Fancy Dress Costumes [10005172]	IC2 database	Synthetic Polymers (synthetic rubber, plastics, foams etc.)		Indoor	Team judgement	Yes	Equal to or greater than 100 but less than 500 ppm	IC2 database										6 to <11 years??	EPA	1	contacts/hr				USEPA EFH
457	pretend and role play	Fancy Dress Costumes [10005172]	IC2 database	Inks/Dyes/Pigments		Indoor	Team judgement										Yes	PQL to less than 100 ppm	IC2 database	6 to <11 years??	EPA	1	contacts/hr				USEPA EFH
458	pretend and role play	Headwear [10001329]	IC2 database	Synthetic Polymers (synthetic rubber, plastics, foams etc.)		Indoor	Team judgement	Yes	Equal to or greater than 100 but less than 500 ppm	IC2 database										6 to <11 years??	EPA	1	contacts/hr				USEPA EFH
459	pretend and role play	Headwear [10001329]	IC2 database	Synthetic Polymers (synthetic rubber, plastics, foams etc.)		Indoor	Team judgement										Yes	Equal to or greater than 100 but less than 500 ppm	IC2 database	6 to <11 years??	EPA	1	contacts/hr				USEPA EFH
460	pretend and role play	Action Figures (Powered) [10006396]	IC2 database	Synthetic Polymers (synthetic rubber, plastics, foams etc.)		Indoor	Team judgement	Yes	Equal to or greater than 100 but less than 500 ppm	IC2 database										6 to <11 years??	EPA	1	contacts/hr				USEPA EFH
461	pretend and role play	Action Figures (Powered) [10006396]	IC2 database	Synthetic Polymers (synthetic rubber, plastics, foams etc.)		Indoor	Team judgement	Yes	Equal to or greater than 500 but less than 1,000 ppm	IC2 database										6 to <11 years??	EPA	1	contacts/hr				USEPA EFH
462	pretend and role play	Action Figures (Powered) [10006396]	IC2 database	Synthetic Polymers (synthetic rubber, plastics, foams etc.)		Indoor	Team judgement										Yes	Equal to or greater than 100 but less than 500 ppm	IC2 database	6 to <11 years??	EPA	1	contacts/hr				USEPA EFH
463	pretend and role play	Action Figures (Non Powered) [10006395]	IC2 database	Synthetic Polymers (synthetic rubber, plastics, foams etc.)		Indoor	Team judgement	Yes	Equal to or greater than 100 but less than 500 ppm	IC2 database										6 to <11 years??	EPA	1	contacts/hr				USEPA EFH
464	pretend and role play	Action Figures (Non Powered) [10006395]	IC2 database	Synthetic Polymers (synthetic rubber, plastics, foams etc.)		Indoor	Team judgement							Yes	Equal to or greater than 100 but less than 500 ppm	IC2 database				6 to <11 years??	EPA	1	contacts/hr				USEPA EFH
465	pretend and role play	Action Figures (Non Powered) [10006395]	IC2 database	Synthetic Polymers (synthetic rubber, plastics, foams etc.)		Indoor	Team judgement										Yes	Equal to or greater than 100 but less than 500 ppm	IC2 database	6 to <11 years??	EPA	1	contacts/hr				USEPA EFH
466	pretend and role play	Fancy Dress Costumes/Accessories Other [10005173]	IC2 database	Synthetic Polymers (synthetic rubber, plastics, foams etc.)		Indoor	Team judgement	Yes	Equal to or greater than 100 but less than 500 ppm	IC2 database										6 to <11 years??	EPA	1	contacts/hr				USEPA EFH
467	pretend and role play	Fancy Dress Costumes/Accessories Other [10005173]	IC2 database	Synthetic Polymers (synthetic rubber, plastics, foams etc.)		Indoor	Team judgement										Yes	Equal to or greater than 100 but less than 500 ppm	IC2 database	6 to <11 years??	EPA	1	contacts/hr				USEPA EFH
468	pretend and role play	Toy Vehicles - Non-ride (Non Powered) [10005193]	IC2 database	Synthetic Polymers (synthetic rubber, plastics, foams etc.)		Indoor	Team judgement	Yes	Equal to or greater than 100 but less than 500 ppm	IC2 database										6 to <11 years??	EPA	1	contacts/hr				USEPA EFH
469	pretend and role play	Toy Vehicles - Non-ride (Non Powered) [10005193]	IC2 database	Synthetic Polymers (synthetic rubber, plastics, foams etc.)		Indoor	Team judgement										Yes	Equal to or greater than 100 but less than 500 ppm	IC2 database	6 to <11 years??	EPA	1	contacts/hr				USEPA EFH
470	pretend and role play	Toy Vehicles - Non-ride (Powered) [10005194]	IC2 database	Synthetic Polymers (synthetic rubber, plastics, foams etc.)		Indoor	Team judgement	Yes	Equal to or greater than 100 but less than 500 ppm	IC2 database										6 to <11 years??	EPA	1	contacts/hr				USEPA EFH
471	pretend and role play	Toy Vehicles - Non-ride (Powered) [10005194]	IC2 database	Synthetic Polymers (synthetic rubber, plastics, foams etc.)		Indoor	Team judgement										Yes	Equal to or greater than 100 but less than 500 ppm	IC2 database	6 to <11 years??	EPA	1	contacts/hr				USEPA EFH
472	pretend and role play	Practical Jokes [10005443]	IC2 database	Synthetic Polymers (synthetic rubber, plastics, foams etc.)		Indoor	Team judgement	Yes	Equal to or greater than 100 but less than 500 ppm	IC2 database										6 to <11 years??	EPA	1	contacts/hr				USEPA EFH
473	Building play	blocks				Indoor	Team judgement	No	NA	NA	No	NA	NA	No	NA	NA	No	NA	NA	6 to <11 years??	EPA	1	contacts/hr				USEPA EFH
474	Building play	interlocking building materials				Indoor	Team judgement	No	NA	NA	No	NA	NA	No	NA	NA	No	NA	NA	6 to <11 years??	EPA	1	contacts/hr				USEPA EFH
475	Building play	Toy Building Blocks (Non Powered) [10005166]	IC2 database	Synthetic Polymers (synthetic rubber, plastics, foams etc.)		Indoor	Team judgement	Yes	Equal to or greater than 100 but less than 500 ppm	IC2 database										6 to <11 years??	EPA	1	contacts/hr				USEPA EFH
476	Game and activity play	puzzles				Indoor	Team judgement	No	NA	NA	No	NA	NA	No	NA	NA	No	NA	NA	6 to <11 years??	EPA	1	contacts/hr				USEPA EFH
477	media play	musical instruments				Indoor	Team judgement	No	NA	NA	No	NA	NA	No	NA	NA	No	NA	NA	6 to <11 years??	EPA	1	contacts/hr				USEPA EFH
478	media play	Pens [10001235]	IC2 database	Synthetic Polymers (synthetic rubber, plastics, foams etc.)		Indoor	Team judgement	Yes	Equal to or greater than 100 but less than 500 ppm	IC2 database										6 to <11 years??	EPA	1	contacts/hr				USEPA EFH
479	media play	Artists Painting/Drawing Supplies Other [10001685]	IC2 database	Synthetic Polymers (synthetic rubber, plastics, foams etc.)		Indoor	Team judgement										Yes	PQL to less than 100 ppm	IC2 database	6 to <11 years??	EPA	1	contacts/hr				USEPA EFH
480	Outdoor play	Toys - Ride-on (Powered) [10005188]	IC2 database	Synthetic Polymers (synthetic rubber, plastics, foams etc.)		Outdoor	Team judgement	Yes	Equal to or greater than 100 but less than 500 ppm	IC2 database										6 to <11 years??	EPA	1	contacts/hr				USEPA EFH
481	pretend and role play	Necklaces/Necklets [10001090]	IC2 database	Synthetic Polymers (synthetic rubber, plastics, foams etc.)		Indoor	Team judgement	Yes	Equal to or greater than 100 but less than 500 ppm	IC2 database										6 to <11 years??	EPA	1	contacts/hr				USEPA EFH
482	pretend and role play	Action Figures (Powered) [10006396]	IC2 database	Synthetic Polymers (synthetic rubber, plastics, foams etc.)		Indoor	Team judgement	Yes	Equal to or greater than 100 but less than 500 ppm	IC2 database										6 to <11 years??	EPA	1	contacts/hr				USEPA EFH
483	pretend and role play	Action Figures (Powered) [10006396]	IC2 database	Synthetic Polymers (synthetic rubber, plastics, foams etc.)		Indoor	Team judgement	Yes	Equal to or greater than 500 but less than 1,000 ppm	IC2 database										6 to <11 years??	EPA	1	contacts/hr				USEPA EFH
484	pretend and role play	Action Figures (Powered) [10006396]	IC2 database	Synthetic Polymers (synthetic rubber, plastics, foams etc.)		Indoor	Team judgement										Yes	Equal to or greater than 100 but less than 500 ppm	IC2 database	6 to <11 years??	EPA	1	contacts/hr				USEPA EFH
485	pretend and role play	Action Figures (Non Powered) [10006395]	IC2 database	Synthetic Polymers (synthetic rubber, plastics, foams etc.)		Indoor	Team judgement	Yes	Equal to or greater than 100 but less than 500 ppm	IC2 database										6 to <11 years??	EPA	1	contacts/hr				USEPA EFH
486	pretend and role play	Action Figures (Non Powered) [10006395]	IC2 database	Synthetic Polymers (synthetic rubber, plastics, foams etc.)		Indoor	Team judgement							Yes	Equal to or greater than 100 but less than 500 ppm	IC2 database				6 to <11 years??	EPA	1	contacts/hr				USEPA EFH
487	pretend and role play	Action Figures (Non Powered) [10006395]	IC2 database	Synthetic Polymers (synthetic rubber, plastics, foams etc.)		Indoor	Team judgement										Yes	Equal to or greater than 100 but less than 500 ppm	IC2 database	6 to <11 years??	EPA	1	contacts/hr				USEPA EFH
488	Building play	blocks				Outdoor	Team judgement	No	NA	NA	No	NA	NA	No	NA	NA	No	NA	NA	6 to <11 years??	EPA	1	contacts/hr				USEPA EFH
489	Building play	interlocking building materials				Indoor	Team judgement	No	NA	NA	No	NA	NA	No	NA	NA	No	NA	NA	6 to <11 years??	EPA	1	contacts/hr				USEPA EFH
490	Building play	Toy Building Blocks (Non Powered) [10005166]	IC2 database	Synthetic Polymers (synthetic rubber, plastics, foams etc.)		Indoor	Team judgement	Yes	Equal to or greater than 100 but less than 500 ppm	IC2 database										6 to <11 years??	EPA	1	contacts/hr				USEPA EFH
491	Game and activity play	puzzles				Indoor	Team judgement	No	NA	NA	No	NA	NA	No	NA	NA	No	NA	NA	6 to <11 years??	EPA	1	contacts/hr				USEPA EFH
492	media play	Pens [10001235]	IC2 database	Synthetic Polymers (synthetic rubber, plastics, foams etc.)		Indoor	Team judgement	Yes	Equal to or greater than 100 but less than 500 ppm	IC2 database										6 to <11 years??	EPA	1	contacts/hr				USEPA EFH
493	media play	Artists Painting/Drawing Supplies Other [10001685]	IC2 database	Synthetic Polymers (synthetic rubber, plastics, foams etc.)		Indoor	Team judgement										Yes	PQL to less than 100 ppm	IC2 database	6 to <11 years??	EPA	1	contacts/hr				USEPA EFH
494	pretend and role play	Practical Jokes [10005443]	IC2 database	Synthetic Polymers (synthetic rubber, plastics, foams etc.)		Indoor	Team judgement	Yes	Equal to or greater than 100 but less than 500 ppm	IC2 database										6 to <11 years??	EPA	1	contacts/hr				USEPA EFH
495	Outdoor play	Toys - Ride-on (Powered) [10005188]	IC2 database	Synthetic Polymers (synthetic rubber, plastics, foams etc.)		Outdoor	Team judgement	Yes	Equal to or greater than 100 but less than 500 ppm	IC2 database										6 to <11 years??	EPA	1	contacts/hr				USEPA EFH
496	pretend and role play	Necklaces/Necklets [10001090]	IC2 database	Synthetic Polymers (synthetic rubber, plastics, foams etc.)		Indoor	Team judgement	Yes	Equal to or greater than 100 but less than 500 ppm	IC2 database										11 to <16 years??	EPA
497	pretend and role play	Action Figures (Powered) [10006396]	IC2 database	Synthetic Polymers (synthetic rubber, plastics, foams etc.)		Indoor	Team judgement	Yes	Equal to or greater than 100 but less than 500 ppm	IC2 database										11 to <16 years??	EPA
498	pretend and role play	Action Figures (Powered) [10006396]	IC2 database	Synthetic Polymers (synthetic rubber, plastics, foams etc.)		Indoor	Team judgement	Yes	Equal to or greater than 500 but less than 1,000 ppm	IC2 database										11 to <16 years??	EPA
499	pretend and role play	Action Figures (Powered) [10006396]	IC2 database	Synthetic Polymers (synthetic rubber, plastics, foams etc.)		Indoor	Team judgement										Yes	Equal to or greater than 100 but less than 500 ppm	IC2 database	11 to <16 years??	EPA
500	pretend and role play	Action Figures (Non Powered) [10006395]	IC2 database	Synthetic Polymers (synthetic rubber, plastics, foams etc.)		Indoor	Team judgement	Yes	Equal to or greater than 100 but less than 500 ppm	IC2 database										11 to <16 years??	EPA
501	pretend and role play	Action Figures (Non Powered) [10006395]	IC2 database	Synthetic Polymers (synthetic rubber, plastics, foams etc.)		Indoor	Team judgement							Yes	Equal to or greater than 100 but less than 500 ppm	IC2 database				11 to <16 years??	EPA
502	pretend and role play	Action Figures (Non Powered) [10006395]	IC2 database	Synthetic Polymers (synthetic rubber, plastics, foams etc.)		Indoor	Team judgement										Yes	Equal to or greater than 100 but less than 500 ppm	IC2 database	11 to <16 years??	EPA
503	Building play	blocks				Outdoor	Team judgement	No	NA	NA	No	NA	NA	No	NA	NA	No	NA	NA	11 to <16 years??	EPA
504	Building play	interlocking building materials				Indoor	Team judgement	No	NA	NA	No	NA	NA	No	NA	NA	No	NA	NA	11 to <16 years??	EPA
505	Building play	Toy Building Blocks (Non Powered) [10005166]	IC2 database	Synthetic Polymers (synthetic rubber, plastics, foams etc.)		Indoor	Team judgement	Yes	Equal to or greater than 100 but less than 500 ppm	IC2 database										11 to <16 years??	EPA
506	Game and activity play	puzzles				Indoor	Team judgement	No	NA	NA	No	NA	NA	No	NA	NA	No	NA	NA	11 to <16 years??	EPA
507	media play	Pens [10001235]	IC2 database	Synthetic Polymers (synthetic rubber, plastics, foams etc.)		Indoor	Team judgement	Yes	Equal to or greater than 100 but less than 500 ppm	IC2 database										11 to <16 years??	EPA
508	media play	Artists Painting/Drawing Supplies Other [10001685]	IC2 database	Synthetic Polymers (synthetic rubber, plastics, foams etc.)		Indoor	Team judgement										Yes	PQL to less than 100 ppm	IC2 database	11 to <16 years??	EPA
509	pretend and role play	Practical Jokes [10005443]	IC2 database	Synthetic Polymers (synthetic rubber, plastics, foams etc.)		Indoor	Team judgement	Yes	Equal to or greater than 100 but less than 500 ppm	IC2 database										11 to <16 years??	EPA
510	Outdoor play	Toys - Ride-on (Powered) [10005188]	IC2 database	Synthetic Polymers (synthetic rubber, plastics, foams etc.)		Outdoor	Team judgement	Yes	Equal to or greater than 100 but less than 500 ppm	IC2 database										11 to <16 years??	EPA
511	pretend and role play	Necklaces/Necklets [10001090]	IC2 database	Synthetic Polymers (synthetic rubber, plastics, foams etc.)		Indoor	Team judgement	Yes	Equal to or greater than 100 but less than 500 ppm	IC2 database										9 Through 12 Years???	CPSC
512	pretend and role play	Action Figures (Powered) [10006396]	IC2 database	Synthetic Polymers (synthetic rubber, plastics, foams etc.)		Indoor	Team judgement	Yes	Equal to or greater than 100 but less than 500 ppm	IC2 database										9 Through 12 Years???	CPSC
513	pretend and role play	Action Figures (Powered) [10006396]	IC2 database	Synthetic Polymers (synthetic rubber, plastics, foams etc.)		Indoor	Team judgement	Yes	Equal to or greater than 500 but less than 1,000 ppm	IC2 database										9 Through 12 Years???	CPSC
514	pretend and role play	Action Figures (Powered) [10006396]	IC2 database	Synthetic Polymers (synthetic rubber, plastics, foams etc.)		Indoor	Team judgement										Yes	Equal to or greater than 100 but less than 500 ppm	IC2 database	9 Through 12 Years???	CPSC
515	pretend and role play	Action Figures (Non Powered) [10006395]	IC2 database	Synthetic Polymers (synthetic rubber, plastics, foams etc.)		Indoor	Team judgement	Yes	Equal to or greater than 100 but less than 500 ppm	IC2 database										9 Through 12 Years???	CPSC
516	pretend and role play	Action Figures (Non Powered) [10006395]	IC2 database	Synthetic Polymers (synthetic rubber, plastics, foams etc.)		Indoor	Team judgement							Yes	Equal to or greater than 100 but less than 500 ppm	IC2 database				9 Through 12 Years???	CPSC
517	pretend and role play	Action Figures (Non Powered) [10006395]	IC2 database	Synthetic Polymers (synthetic rubber, plastics, foams etc.)		Indoor	Team judgement										Yes	Equal to or greater than 100 but less than 500 ppm	IC2 database	9 Through 12 Years???	CPSC
518	Building play	blocks				Outdoor	Team judgement	No	NA	NA	No	NA	NA	No	NA	NA	No	NA	NA	9 Through 12 Years???	CPSC
519	Building play	interlocking building materials				Indoor	Team judgement	No	NA	NA	No	NA	NA	No	NA	NA	No	NA	NA	9 Through 12 Years???	CPSC
520	Building play	Toy Building Blocks (Non Powered) [10005166]	IC2 database	Synthetic Polymers (synthetic rubber, plastics, foams etc.)		Indoor	Team judgement	Yes	Equal to or greater than 100 but less than 500 ppm	IC2 database										9 Through 12 Years???	CPSC
521	Game and activity play	puzzles				Indoor	Team judgement	No	NA	NA	No	NA	NA	No	NA	NA	No	NA	NA	9 Through 12 Years???	CPSC
522	media play	Pens [10001235]	IC2 database	Synthetic Polymers (synthetic rubber, plastics, foams etc.)		Indoor	Team judgement	Yes	Equal to or greater than 100 but less than 500 ppm	IC2 database										9 Through 12 Years???	CPSC
523	media play	Artists Painting/Drawing Supplies Other [10001685]	IC2 database	Synthetic Polymers (synthetic rubber, plastics, foams etc.)		Indoor	Team judgement										Yes	PQL to less than 100 ppm	IC2 database	9 Through 12 Years???	CPSC
524	pretend and role play	Practical Jokes [10005443]	IC2 database	Synthetic Polymers (synthetic rubber, plastics, foams etc.)		Indoor	Team judgement	Yes	Equal to or greater than 100 but less than 500 ppm	IC2 database										9 Through 12 Years???	CPSC
525	Outdoor play	Toys - Ride-on (Powered) [10005188]	IC2 database	Synthetic Polymers (synthetic rubber, plastics, foams etc.)		Outdoor	Team judgement	Yes	Equal to or greater than 100 but less than 500 ppm	IC2 database										9 Through 12 Years???	CPSC

## Sheet: BPAcontent_Literature
Referencece (Author, Year)	Region (where study/sample is collected)	Year	Bisphenol species	Product category	Product	Concentration	Std. deviation	Units	Detection limit (LOD)	Units	Limit of Quantification (LOQ)	Units	Samples/items tested	Where information is located in publication	Notes
Vincente-Martinez 2020	Murica, Spain	2019	BPA	Toy	blue ball	0.3	0.02	ug/L	0.19	ug/L	0.63	ug/L	1	Table 3	Concentrations in leachate
Vincente-Martinez 2020	Murica, Spain	2019	BPA	Toy	Red ball	NA	NA	ug/L	0.19	ug/L	0.63	ug/L	1	Table 3	Concentrations in leachate
Vincente-Martinez 2020	Murica, Spain	2019	BPA	Toy	White teat	0.23	0.01	ug/L	0.19	ug/L	0.63	ug/L	1	Table 3	Concentrations in leachate
Vincente-Martinez 2020	Murica, Spain	2019	BPA	Feeding	Pink teat	NA	NA	ug/L	0.19	ug/L	0.63	ug/L	1	Table 3	Concentrations in leachate
Vincente-Martinez 2020	Murica, Spain	2019	BPA	Feeding	Red teat	NA	NA	ug/L	0.19	ug/L	0.63	ug/L	1	Table 3	Concentrations in leachate
Vincente-Martinez 2020	Murica, Spain	2019	BPA	Toy	Yellow banana	0.25	0.01	ug/L	0.19	ug/L	0.63	ug/L	1	Table 3	Concentrations in leachate
Vincente-Martinez 2020	Murica, Spain	2019	BPA	Toy	Green apple	0.22	0.04	ug/L	0.19	ug/L	0.63	ug/L	1	Table 3	Concentrations in leachate
Vincente-Martinez 2020	Murica, Spain	2019	BPA	Toy	Violet grape	0.3	0.03	ug/L	0.19	ug/L	0.63	ug/L	1	Table 3	Concentrations in leachate
Vincente-Martinez 2020	Murica, Spain	2020	BPA	Toy	Blue ball	0.28	0.02	ug/L	0.19	ug/L	0.63	ug/L	1	Table 3	Concentrations in leachate
Vincente-Martinez 2020	Murica, Spain	2020	BPA	Toy	Yellow horse	0.21	0.02	ug/L	0.19	ug/L	0.63	ug/L	1	Table 3	Concentrations in leachate
Vincente-Martinez 2020	Murica, Spain	2020	BPA	Toy	Orange giraffe	0.25	0.04	ug/L	0.19	ug/L	0.63	ug/L	1	Table 1	Concentrations in leachate
Kirchnawy 2020	France	2019-2020	BPA	Toy	Bath game (stars)	1.3	0.1	ug/cm2	0.4	ug/L	1.6	ug/L	1	Table 1 (T05a)	Concentrations in leachate
Kirchnawy 2020	France	2019-2020	BPA	Toy	Bath game (hippo)	1.1	0	ug/cm2	0.4	ug/L	1.6	ug/L	1	Table 1 (T05b)	Concentrations in leachate
Kirchnawy 2020	France	2019-2020	BPA	Toy	Doll (hair)	0.083	0.029	ug/cm2	0.4	ug/L	1.6	ug/L	1	Table 1 (T07b)	Concentrations in leachate
Kirchnawy 2020	France	2019-2020	BPA	Toy	Ball (soft shell)	NA	NA	ug/cm2	0.4	ug/L	1.6	ug/L	1	Table 1 (T15)	Concentrations in leachate
Negev 2018	Israel	2018	BPA	All childcare items	Mean extractable concentaition from 72 item parts from 48 childcare items	1.03	NA	ppm	0.01	ppm	NR	NR	72	In text	Concentrations in leachate
Negev 2018	Israel	2018	BPA	Toy	Bath toy	9.9	NA	ppm	0.01	ppm	NR	NR	20	In text	Concentrations in leachate
Negev 2018	Israel	2018	BPA	Furniture/furniture accessories	Diaper-changing mat (sample 1)	2.6	NA	ppm	0.01	ppm	NR	NR	11	In text	Concentrations in leachate
Negev 2018	Israel	2018	BPA	Furniture/furniture accessories	Diaper-changing mat (sample 2)	1.32	NA	ppm	0.01	ppm	NR	NR	11	In text	Concentrations in leachate
Negev 2018	Israel	2018	BPA	Textiles	Baby textiles	0.1	NA	ppm	0.01	ppm	NR	NR	2	Table 4	Concentrations in leachate
Negev 2018	Israel	2018	BPA	Toys	Soft, non-PVC toys	0.1	NA	ppm	0.01	ppm	NR	NR	1	Table 4	Concentrations in leachate
Negev 2018	Israel	2018	BPA	Furniture/furniture accessories		0.1	NA	ppm	0.01	ppm	NR	NR	2	Table 4	Concentrations in leachate
Negev 2018	Israel	2018	BPA	Furniture/furniture accessories	Diaper-changing mats	0.1	NA	ppm	0.01	ppm	NR	NR	5	Table 4	Concentrations in leachate
Negev 2018	Israel	2018	BPA	Furniture/furniture accessories	Feeding chairs	0.1	NA	ppm	0.01	ppm	NR	NR	6	Table 4	Concentrations in leachate
Norwegian Environment Agency 2016	Norway	2016	BPA	Other	Case/container (PVC/soft polymer)	57	NA	mg/kg	NR	NR	1	mg/kg	1	Appendix 1	Concentrations in leachate
Norwegian Environment Agency 2016	Norway	2016	BPA	Other	Pinting apron (PVC/soft polymer)	16	NA	mg/kg	NR	NR	1	mg/kg	1	Appendix 1	Concentrations in leachate
Norwegian Environment Agency 2016	Norway	2016	BPA	Other	Bike horn (rubber/latex)	160	NA	mg/kg	NR	NR	1	mg/kg	1	Appendix 1	Concentrations in leachate
Norwegian Environment Agency 2016	Norway	2016	BPA	Other	Pendant (soft polymer)	160	NA	mg/kg	NR	NR	1	mg/kg	1	Appendix 1	Concentrations in leachate
Norwegian Environment Agency 2016	Norway	2016	BPA	Other	Pencil case (PVC/soft polymer)	2.6	NA	mg/kg	NR	NR	1	mg/kg	1	Appendix 1	Concentrations in leachate
Norwegian Environment Agency 2016	Norway	2016	BPA	Other	Pendant (soft polymer)	140	NA	mg/kg	NR	NR	1	mg/kg	1	Appendix 1	Concentrations in leachate
Norwegian Environment Agency 2016	Norway	2016	BPA	Other	Wallet (PVC/soft polymer)	38	NA	mg/kg	NR	NR	1	mg/kg	1	Appendix 1	Concentrations in leachate
Norwegian Environment Agency 2016	Norway	2016	BPA	Other	Hairbrush (hard polymer)	1.1	NA	mg/kg	NR	NR	1	mg/kg	1	Appendix 1	Concentrations in leachate
Norwegian Environment Agency 2016	Norway	2016	BPA	Other	Zipper pendant on wind jacket (PVC/soft polymer)	87	NA	mg/kg	NR	NR	1	mg/kg	1	Appendix 1	Concentrations in leachate
Souza 2022	Ribeirao Preto, Brazil	2014-2015	BPS	Toy	Toy (geometric mean of all samples)	0.08	NA	ng/mg	0.05	ng/mg	0.15	ng/mg	71	Table 3	Concentrations in product
Souza 2022	Ribeirao Preto, Brazil	2014-2015	BPF	Toy	Toy (geometric mean of all samples)	0.08	NA	ng/mg	0.05	ng/mg	0.15	ng/mg	71	Table 3	Concentrations in product
Souza 2022	Ribeirao Preto, Brazil	2014-2015	BPA	Toy	Toy (geometric mean of all samples)	0.86	NA	ng/mg	0.05	ng/mg	0.15	ng/mg	71	Table 3	Concentrations in product
Souza 2022	Ribeirao Preto, Brazil	2014-2015	BPAF	Toy	Toy (geometric mean of all samples)	NA	NA	ng/mg	0.05	ng/mg	0.15	ng/mg	71	Table 3	Concentrations in product
Souza 2022	Ribeirao Preto, Brazil	2014-2015	BPAP	Toy	Toy (geometric mean of all samples)	NA	NA	ng/mg	0.05	ng/mg	0.15	ng/mg	71	Table 3	Concentrations in product
Souza 2022	Ribeirao Preto, Brazil	2014-2015	BPZ	Toy	Toy (geometric mean of all samples)	0.04	NA	ng/mg	0.05	ng/mg	0.15	ng/mg	71	Table 3	Concentrations in product
Souza 2022	Ribeirao Preto, Brazil	2014-2015	BPP	Toy	Toy (geometric mean of all samples)	0.04	NA	ng/mg	0.05	ng/mg	0.15	ng/mg	71	Table 3	Concentrations in product
Perkin-Elmer 2015	USA	2015	BPA	Toy	Toy car	NA	NA	mg						Text	Concentrations in leachate
Perkin-Elmer 2015	USA	2015	BPA	Toy	Pony	0.274	NA	mg						Text	Concentrations in leachate
Perkin-Elmer 2015	USA	2015	BPA	Toy	Keychain	NA	NA	mg						Text	Concentrations in leachate
Phillips, 2018	San Antonio, TX, USA	2017-2019	BPAF	Toy	Toy (hard plastic)	1.91	NA	mg/g					1	Table S1 (Column E)	Concentrations in leachate
Phillips, 2018	San Antonio, TX, USA	2017-2019	BPA	Toy	Toy (hard plastic)	4.01	NA	mg/g					1	Table S1 (Column E)	Concentrations in leachate
Andaluri 2018	Philadelphia, USA	Pre-2008	BPA	Toy	Toys at CF1	4.4	NA	ng/cm2	3.2	ng	9.9	ng	11	Table 4	Average leaching
Andaluri 2018	Philadelphia, USA	Pre-2008	BPA	Toy	Toys at CF2	0.8	NA	ng/cm2	3.2	ng	9.9	ng	11	Table 4	Average leaching
Andaluri 2018	Philadelphia, USA	Pre-2008	BPA	Toy	Toys at CF3	25.3	NA	ng/cm2	3.2	ng	9.9	ng	12	Table 4	Average leaching
Andaluri 2018	Philadelphia, USA	Pre-2008	BPA	Toy	Toys at CF4	19.4	NA	ng/cm2	3.2	ng	9.9	ng	11	Table 4	Average leaching
Andaluri 2018	Philadelphia, USA	Pre-2008	BPA	Toy	Toys at CF5	15.1	NA	ng/cm2	3.2	ng	9.9	ng	12	Table 4	Average leaching
Andaluri 2018	Philadelphia, USA	Pre-2008	BPA	Toy	Toys at CF6	5.4	NA	ng/cm2	3.2	ng	9.9	ng	11	Table 4	Average leaching
Andaluri 2018	Philadelphia, USA	Pre-2008	BPA	Toy	Toys at CF7	19.4	NA	ng/cm2	3.2	ng	9.9	ng	11	Table 4	Average leaching
Andaluri 2018	Philadelphia, USA	Pre-2008	BPA	Toy	Toys at CF8	13.4	NA	ng/cm2	3.2	ng	9.9	ng	7	Table 4	Average leaching
Andaluri 2018	Philadelphia, USA	Pre-2008	BPA	Toy	Toys at CF9	2.5	NA	ng/cm2	3.2	ng	9.9	ng	12	Table 4	Average leaching
Andaluri 2018	Philadelphia, USA	Pre-2008	BPA	Toy	Toys at CF10	0.2	NA	ng/cm2	3.2	ng	9.9	ng	7	Table 4	Average leaching
Andaluri 2018	Philadelphia, USA	Pre-2008	BPA	Toy	Toys at CF11	4	NA	ng/cm2	3.2	ng	9.9	ng	10	Table 4	Average leaching
Andaluri 2018	Philadelphia, USA	Pre-2008	BPA	Toy	Toys at CF12	6.2	NA	ng/cm2	3.2	ng	9.9	ng	10	Table 4	Average leaching
Andaluri 2018	Philadelphia, USA	Pre-2008	BPA	Toy	Toys at CF13	0.5	NA	ng/cm2	3.2	ng	9.9	ng	11	Table 4	Average leaching
Andaluri 2018	Philadelphia, USA	Pre-2008	BPA	Toy	Toys at CF14	5.2	NA	ng/cm2	3.2	ng	9.9	ng	10	Table 4	Average leaching
Vi?as 2012	Spain	2010-2012	BPA	Toy	Toy spoon	221	15	ng/L	0.01	ng/mL	0.03	ng/mL	1	Table 6	Migration study: product immersed in synthetic saliva for 1 min
Vi?as 2012	Spain	2010-2012	BPA	Toy	Baby's toy	279	16	ng/L	0.01	ng/mL	0.03	ng/mL	1	Table 6	Migration study: product immersed in synthetic saliva for 1 min
Vi?as 2012	Spain	2010-2012	BPA	Feeding	Rubber teat (used)	313	23	ng/L	0.01	ng/mL	0.03	ng/mL	1	Table 6	Migration study: product immersed in synthetic saliva for 1 min
Vi?as 2012	Spain	2010-2012	BPA	Feeding	Baby bottle (used)	2310	115	ng/L	0.01	ng/mL	0.03	ng/mL	1	Table 6	Migration study: product immersed in synthetic saliva for 1 min
Vi?as 2012	Spain	2010-2012	BPA	Feeding	Silicone teat (used)	259	14	ng/L	0.01	ng/mL	0.03	ng/mL	1	Table 6	Migration study: product immersed in synthetic saliva for 1 min
Vi?as 2012	Spain	2010-2012	BPA	Feeding	Baby teether	5865	230	ng/L	0.01	ng/mL	0.03	ng/mL	1	Table 6	Migration study: product immersed in synthetic saliva for 1 min
Vi?as 2012	Spain	2010-2012	BPA	Feeding	Rubber teat (unused)	251	11	ng/L	0.01	ng/mL	0.03	ng/mL	1	Table 6	Migration study: product immersed in synthetic saliva for 1 min
Vi?as 2012	Spain	2010-2012	BPA	Feeding	baby bottle (unused)	179	10	ng/L	0.01	ng/mL	0.03	ng/mL	1	Table 6	Migration study: product immersed in synthetic saliva for 1 min
de Lima	Brazil	2020-2022	BPA	Feeding	Feeding utensil	0.06	0.006	mg/kg	0.004	mg/L	NR	NR	10	Table 4	Concentrations in leachate
de Lima	Brazil	2020-2022	BPA	Feeding	Feeding utensil	21.13	0.04	mg/kg	0.004	mg/L	NR	NR	10	Table 4	Concentrations in leachate
Altannak	Kuwait	2013-2015	BPA	Toy	Tiger toy	97.1	NA	ppb	0.4	ppb	1	ppb	1	Table 1	After 12 hr exposure at 45C
Altannak	Kuwait	2013-2015	BPA	Toy	Small doll	NA	NA	ppb	0.4	ppb	1	ppb	1	Table 1	After 12 hr exposure at 45C
Altannak	Kuwait	2013-2015	BPA	Toy	Big doll	NA	NA	ppb	0.4	ppb	1	ppb	1	Table 1	After 12 hr exposure at 45C
Altannak	Kuwait	2013-2015	BPA	Toy	Lego blocks	1.3	NA	ppb	0.4	ppb	1	ppb	1	Table 1	After 12 hr exposure at 45C
Altannak	Kuwait	2013-2015	BPA	Toy	Tiger toy	239	NA	ppb	0.4	ppb	1	ppb	1	Table 1	After 4 days exposure at 45C
Altannak	Kuwait	2013-2015	BPA	Toy	Small doll	3	NA	ppb	0.4	ppb	1	ppb	1	Table 1	After 4 days exposure at 45C
Altannak	Kuwait	2013-2015	BPA	Toy	Big doll	4	NA	ppb	0.4	ppb	1	ppb	1	Table 1	After 4 days exposure at 45C
Altannak	Kuwait	2013-2015	BPA	Toy	Lego blocks	30	NA	ppb	0.4	ppb	1	ppb	1	Table 1	After 4 days exposure at 45C
Jurikova	Czech Republic	2022	BPA	Fabric/textiles	t-shirt	6.12	148	ng/g			0.05	ng/g			Concentrations in product
Jurikova	Czech Republic	2022	BPS	Fabric/textiles	t-shirt	1.41	14.6	ng/g			0.05	ng/g			Concentrations in product
Jurikova	Czech Republic	2022	BPF	Fabric/textiles	t-shirt			ng/g			0.5	ng/g			Concentrations in product
Jurikova	Czech Republic	2022	BPA	Fabric/textiles	socks	12.1	136	ng/g			0.05	ng/g			Concentrations in product
Jurikova	Czech Republic	2022	BPS	Fabric/textiles	socks	4.19	508	ng/g			0.05	ng/g			Concentrations in product
Jurikova	Czech Republic	2022	BPF	Fabric/textiles	socks			ng/g			0.5	ng/g			Concentrations in product

## Sheet: IC2 Download
Company	Product Brick	Component	Chemical	CASRN	Concentration Category	Chemical Function	States
Jazwares	Action Figures (Non Powered) [10006395]	Synthetic Polymers (synthetic rubber, plastics, foams etc.)	Bisphenol A (BPA) [80-05-7]	80-05-7	Equal to or greater than 100 but less than 500 ppm	No function - Contaminant	WA
Jazwares	Action Figures (Non Powered) [10006395]	Synthetic Polymers (synthetic rubber, plastics, foams etc.)	Tetrabromobisphenol A (TBBPA) [79-94-7]	79-94-7	Equal to or greater than 100 but less than 500 ppm	No function - Contaminant	WA
Jazwares	Action Figures (Non Powered) [10006395]	Synthetic Polymers (synthetic rubber, plastics, foams etc.)	Bisphenol F (BPF) [620-92-8]	620-92-8	Equal to or greater than 100 but less than 500 ppm	No function - Contaminant	WA
Jazwares	Action Figures (Powered) [10006396]	Synthetic Polymers (synthetic rubber, plastics, foams etc.)	Bisphenol A (BPA) [80-05-7]	80-05-7	Equal to or greater than 100 but less than 500 ppm	No function - Contaminant	WA
Jazwares	Action Figures (Powered) [10006396]	Synthetic Polymers (synthetic rubber, plastics, foams etc.)	Bisphenol A (BPA) [80-05-7]	80-05-7	Equal to or greater than 500 but less than 1,000 ppm	No function - Contaminant	WA
Jazwares	Action Figures (Powered) [10006396]	Synthetic Polymers (synthetic rubber, plastics, foams etc.)	Tetrabromobisphenol A (TBBPA) [79-94-7]	79-94-7	Equal to or greater than 100 but less than 500 ppm	No function - Contaminant	WA
QIMA	Artists Painting/Drawing Supplies Other [10001685]	Synthetic Polymers (synthetic rubber, plastics, foams etc.)	Tetrabromobisphenol A (TBBPA) [79-94-7]	79-94-7	PQL to less than 100 ppm	No function - Contaminant	WA
Artsana USA, Inc.	Baby High Chair [10000787]	Synthetic Polymers (synthetic rubber, plastics, foams etc.)	Bisphenol A (BPA) [80-05-7]	80-05-7	Equal to or greater than 100 but less than 500 ppm	Plasticizer /Softener	WA
Hansoll Textile	Clothing Variety Packs [10002102]	Textiles (synthetic fibers and blends)	Bisphenol S (BPS) [80-09-1]	80-09-1	PQL to less than 100 ppm	Texture	WA
QIMA	Dolls Furniture [10005149]	Surface coatings (paints, plating, waterproofing etc.)	Bisphenol A (BPA) [80-05-7]	80-05-7	PQL to less than 100 ppm	No function - Contaminant	WA
MGA Entertainment	Dolls/Soft Toys (Non Powered) [10005142]	Synthetic Polymers (synthetic rubber, plastics, foams etc.)	Bisphenol A (BPA) [80-05-7]	80-05-7	Equal to or greater than 100 but less than 500 ppm	Component of plastic resin or polymer process	WA
QIMA	Dolls/Soft Toys (Non Powered) [10005142]	Synthetic Polymers (synthetic rubber, plastics, foams etc.)	Bisphenol A (BPA) [80-05-7]	80-05-7	Equal to or greater than 100 but less than 500 ppm	No function - Contaminant	WA
Jazwares	Dolls/Soft Toys (Non Powered) [10005142]	Synthetic Polymers (synthetic rubber, plastics, foams etc.)	Bisphenol A (BPA) [80-05-7]	80-05-7	Equal to or greater than 1,000 but less than 5,000 ppm	No function - Contaminant	WA
Jazwares	Dolls/Soft Toys (Non Powered) [10005142]	Textiles (synthetic fibers and blends)	Tetrabromobisphenol A (TBBPA) [79-94-7]	79-94-7	Equal to or greater than 100 but less than 500 ppm	No function - Contaminant	WA
MGA Entertainment	Dolls/Soft Toys (Non Powered) [10005142]	Synthetic Polymers (synthetic rubber, plastics, foams etc.)	Bisphenol S (BPS) [80-09-1]	80-09-1	Equal to or greater than 100 but less than 500 ppm	Component of plastic resin or polymer process	WA
MGA Entertainment	Dolls/Soft Toys (Non Powered) [10005142]	Synthetic Polymers (synthetic rubber, plastics, foams etc.)	Bisphenol F (BPF) [620-92-8]	620-92-8	Equal to or greater than 100 but less than 500 ppm	Component of plastic resin or polymer process	WA
Home Depot USA, Inc.	Dolls/Soft Toys (Powered) [10005143]	Synthetic Polymers (synthetic rubber, plastics, foams etc.)	Bisphenol A (BPA) [80-05-7]	80-05-7	Equal to or greater than 100 but less than 500 ppm	No function - Contaminant	WA
MGA Entertainment	Dolls/Soft Toys (Powered) [10005143]	Synthetic Polymers (synthetic rubber, plastics, foams etc.)	Bisphenol A (BPA) [80-05-7]	80-05-7	Equal to or greater than 100 but less than 500 ppm	Component of plastic resin or polymer process	WA
Home Depot USA, Inc.	Dolls/Soft Toys (Powered) [10005143]	Textiles (synthetic fibers and blends)	Bisphenol F (BPF) [620-92-8]	620-92-8	Equal to or greater than 100 but less than 500 ppm	No function - Contaminant	WA
QIMA	Fancy Dress Accessories (Non Powered) [10005175]	Synthetic Polymers (synthetic rubber, plastics, foams etc.)	Bisphenol A (BPA) [80-05-7]	80-05-7	PQL to less than 100 ppm	No function - Contaminant	WA
QIMA	Fancy Dress Costumes [10005172]	Synthetic Polymers (synthetic rubber, plastics, foams etc.)	Bisphenol A (BPA) [80-05-7]	80-05-7	Equal to or greater than 100 but less than 500 ppm	No function - Contaminant	WA
LF Centennial Pte. Ltd.	Fancy Dress Costumes [10005172]	Inks/Dyes/Pigments	Tetrabromobisphenol A (TBBPA) [79-94-7]	79-94-7	PQL to less than 100 ppm	Coloration/Pigments/Dyes/Inks	WA
QIMA	Fancy Dress Costumes/Accessories Other [10005173]	Synthetic Polymers (synthetic rubber, plastics, foams etc.)	Bisphenol A (BPA) [80-05-7]	80-05-7	Equal to or greater than 100 but less than 500 ppm	No function - Contaminant	WA
QIMA	Fancy Dress Costumes/Accessories Other [10005173]	Synthetic Polymers (synthetic rubber, plastics, foams etc.)	Tetrabromobisphenol A (TBBPA) [79-94-7]	79-94-7	Equal to or greater than 100 but less than 500 ppm	No function - Contaminant	WA
QIMA	Headwear [10001329]	Synthetic Polymers (synthetic rubber, plastics, foams etc.)	Bisphenol A (BPA) [80-05-7]	80-05-7	Equal to or greater than 100 but less than 500 ppm	No function - Contaminant	WA
QIMA	Headwear [10001329]	Synthetic Polymers (synthetic rubber, plastics, foams etc.)	Tetrabromobisphenol A (TBBPA) [79-94-7]	79-94-7	Equal to or greater than 100 but less than 500 ppm	No function - Contaminant	WA
Unique Industries	Necklaces/Necklets [10001090]	Synthetic Polymers (synthetic rubber, plastics, foams etc.)	Bisphenol A (BPA) [80-05-7]	80-05-7	Equal to or greater than 500 but less than 1,000 ppm	No function - Contaminant	WA
QIMA	Occasion Supplies Other [10001217]	Textiles (synthetic fibers and blends)	Bisphenol A (BPA) [80-05-7]	80-05-7	Equal to or greater than 100 but less than 500 ppm	No function - Contaminant	WA
QIMA	Occasion Supplies Other [10001217]	Synthetic Polymers (synthetic rubber, plastics, foams etc.)	Tetrabromobisphenol A (TBBPA) [79-94-7]	79-94-7	Equal to or greater than 500 but less than 1,000 ppm	No function - Contaminant	WA
QIMA	Pens [10001235]	Synthetic Polymers (synthetic rubber, plastics, foams etc.)	Bisphenol A (BPA) [80-05-7]	80-05-7	Equal to or greater than 100 but less than 500 ppm	No function - Contaminant	WA
QIMA	Personal Accessories Variety Packs [10001389]	Synthetic Polymers (synthetic rubber, plastics, foams etc.)	Bisphenol A (BPA) [80-05-7]	80-05-7	Equal to or greater than 100 but less than 500 ppm	No function - Contaminant	WA
QIMA	Practical Jokes [10005443]	Synthetic Polymers (synthetic rubber, plastics, foams etc.)	Bisphenol A (BPA) [80-05-7]	80-05-7	Equal to or greater than 100 but less than 500 ppm	No function - Contaminant	WA
Artsana USA, Inc.	Prams/Pushchairs/Strollers [10000793]	Synthetic Polymers (synthetic rubber, plastics, foams etc.)	Bisphenol A (BPA) [80-05-7]	80-05-7	PQL to less than 100 ppm	No function - Contaminant	WA
Jazwares	Role Play - Housekeeping/Gardening/DIY Toys [10005684]	Synthetic Polymers (synthetic rubber, plastics, foams etc.)	Bisphenol A (BPA) [80-05-7]	80-05-7	Equal to or greater than 100 but less than 500 ppm	No function - Contaminant	WA
Schylling Inc.	Role Play - Kitchen Toys [10005250]	Synthetic Polymers (synthetic rubber, plastics, foams etc.)	Bisphenol A (BPA) [80-05-7]	80-05-7	PQL to less than 100 ppm	Component of plastic resin or polymer process	WA
Disney Merchandise Sourcing & Distribution, LLC	Socks [10001348]	Textiles (synthetic fibers and blends)	Bisphenol S (BPS) [80-09-1]	80-09-1	Equal to or greater than 100 but less than 500 ppm	Plasticizer /Softener	WA
QIMA	Table Games (Non Powered) [10005183]	Synthetic Polymers (synthetic rubber, plastics, foams etc.)	Bisphenol A (BPA) [80-05-7]	80-05-7	PQL to less than 100 ppm	No function - Contaminant	WA
QIMA	Tiaras [10001093]	Synthetic Polymers (synthetic rubber, plastics, foams etc.)	Bisphenol A (BPA) [80-05-7]	80-05-7	Equal to or greater than 100 but less than 500 ppm	No function - Contaminant	WA
QIMA	Tiaras [10001093]	Synthetic Polymers (synthetic rubber, plastics, foams etc.)	Tetrabromobisphenol A (TBBPA) [79-94-7]	79-94-7	Equal to or greater than 100 but less than 500 ppm	No function - Contaminant	WA
QIMA	Toy Building Blocks (Non Powered) [10005166]	Synthetic Polymers (synthetic rubber, plastics, foams etc.)	Bisphenol A (BPA) [80-05-7]	80-05-7	Equal to or greater than 100 but less than 500 ppm	No function - Contaminant	WA
Sunny Days Entertainment, LLC	Toy Vehicles - Non-ride (Non Powered) [10005193]	Synthetic Polymers (synthetic rubber, plastics, foams etc.)	Bisphenol A (BPA) [80-05-7]	80-05-7	Equal to or greater than 100 but less than 500 ppm	No function - Contaminant	WA
Jazwares	Toy Vehicles - Non-ride (Non Powered) [10005193]	Synthetic Polymers (synthetic rubber, plastics, foams etc.)	Bisphenol A (BPA) [80-05-7]	80-05-7	Equal to or greater than 100 but less than 500 ppm	No function - Contaminant	WA
Jazwares	Toy Vehicles - Non-ride (Non Powered) [10005193]	Synthetic Polymers (synthetic rubber, plastics, foams etc.)	Tetrabromobisphenol A (TBBPA) [79-94-7]	79-94-7	Equal to or greater than 100 but less than 500 ppm	No function - Contaminant	WA
Sunny Days Entertainment, LLC	Toy Vehicles - Non-ride (Powered) [10005194]	Synthetic Polymers (synthetic rubber, plastics, foams etc.)	Bisphenol A (BPA) [80-05-7]	80-05-7	Equal to or greater than 100 but less than 500 ppm	No function - Contaminant	WA
QIMA	Toy Vehicles - Non-ride (Powered) [10005194]	Synthetic Polymers (synthetic rubber, plastics, foams etc.)	Bisphenol A (BPA) [80-05-7]	80-05-7	Equal to or greater than 100 but less than 500 ppm	No function - Contaminant	WA
Jazwares	Toy Vehicles - Non-ride (Powered) [10005194]	Synthetic Polymers (synthetic rubber, plastics, foams etc.)	Bisphenol A (BPA) [80-05-7]	80-05-7	Equal to or greater than 100 but less than 500 ppm	No function - Contaminant	WA
QIMA	Toy Vehicles - Non-ride (Powered) [10005194]	Synthetic Polymers (synthetic rubber, plastics, foams etc.)	Tetrabromobisphenol A (TBBPA) [79-94-7]	79-94-7	Equal to or greater than 100 but less than 500 ppm	No function - Contaminant	WA
MGA Entertainment	Toys - Ride-on (Powered) [10005188]	Synthetic Polymers (synthetic rubber, plastics, foams etc.)	Bisphenol A (BPA) [80-05-7]	80-05-7	Equal to or greater than 100 but less than 500 ppm	Component of plastic resin or polymer process	WA
Schylling Inc.	Toys/Games - Other [10006899]	Synthetic Polymers (synthetic rubber, plastics, foams etc.)	Bisphenol A (BPA) [80-05-7]	80-05-7	PQL to less than 100 ppm	Component of plastic resin or polymer process	WA
Goliath Far East Limited	Toys/Games - Other [10006899]	Synthetic Polymers (synthetic rubber, plastics, foams etc.)	Bisphenol A (BPA) [80-05-7]	80-05-7	Equal to or greater than 100 but less than 500 ppm	No function - Contaminant	WA
MGA Entertainment	Toys/Games - Other [10006899]	Synthetic Polymers (synthetic rubber, plastics, foams etc.)	Bisphenol A (BPA) [80-05-7]	80-05-7	Equal to or greater than 500 but less than 1,000 ppm	Component of plastic resin or polymer process	WA
QIMA	Toys/Games - Other [10006899]	Synthetic Polymers (synthetic rubber, plastics, foams etc.)	Bisphenol A (BPA) [80-05-7]	80-05-7	Equal to or greater than 500 but less than 1,000 ppm	No function - Contaminant	WA
QIMA	Toys/Games - Other [10006899]	Synthetic Polymers (synthetic rubber, plastics, foams etc.)	Bisphenol F (BPF) [620-92-8]	620-92-8	Equal to or greater than 100 but less than 500 ppm	No function - Contaminant	WA
QIMA	Toys/Games Variety Packs [10005186]	Synthetic Polymers (synthetic rubber, plastics, foams etc.)	Bisphenol A (BPA) [80-05-7]	80-05-7	Equal to or greater than 100 but less than 500 ppm	No function - Contaminant	WA
